# Supplementary material for: Large differences in global transcriptional regulatory programs of normal and tumor colon cells
Source: BMC Cancer. 2014 Sep 24;14:708. doi: 10.1186/1471-2407-14-708 (PMC4182786; doi:10.1186/1471-2407-14-708)
Supplement: Supplementary file 1 — Additional file 1: The two networks representation. (ZIP 2 MB) [file 12885_2014_4884_MOESM1_ESM.zip]

Archive with 7 entries (6 files):
- Additional File 1/
- Additional File 1/NormalRegulatoryNetwork.cys
- Additional File 1/NormalRegulatoryNetwork_ListOfEdges.txt
- Additional File 1/NormalRegulatoryNetwork_TypesOfNodes.txt
- Additional File 1/TumorRegulatoryNetwork.cys
- Additional File 1/TumorRegulatoryNetwork_ListOfEdges.txt
- Additional File 1/TumorRegulatoryNetwork_TypesOfNodes.txt
