# Supplementary material for: Large differences in global transcriptional regulatory programs of normal and tumor colon cells
Source: BMC Cancer. 2014 Sep 24;14:708. doi: 10.1186/1471-2407-14-708 (PMC4182786; doi:10.1186/1471-2407-14-708)
Supplement: Supplementary file 1 — Additional file 1: The two networks representation. (ZIP 2 MB) [file 12885_2014_4884_MOESM1_ESM.zip › Additional File 1/NormalRegulatoryNetwork_ListOfEdges.txt]

SourceInteraction	TargetInteraction	MI
NPM1	CCT4	0.4871
NPM1	METAP2	0.4838
NPM1	ERH	0.4772
NPM1	GINS1	0.4769
NPM1	SFRS13A	0.4768
NPM1	UBA2	0.4718
NPM1	SNRPD2	0.4692
NPM1	ZWINT	0.4672
NPM1	FEN1	0.4668
NPM1	GPN3	0.4656
NPM1	MCM4	0.4654
NPM1	PCNA	0.4641
NPM1	TMEM97	0.4638
NPM1	UHRF1	0.462
NPM1	GINS2	0.4608
NPM1	RFC3	0.459
NPM1	SIPA1L3	0.4576
NPM1	E2F8	0.4566
NPM1	MCM7	0.4566
NPM1	CHEK1	0.4561
NPM1	PAICS	0.454
NPM1	TMEM48	0.4537
NPM1	RRM2	0.4533
NPM1	POLE2	0.4516
NPM1	DTL	0.4514
NPM1	ZNF367	0.4513
NPM1	TRIP13	0.4513
NPM1	RPL35	0.451
NPM1	CDC45	0.4509
NPM1	GINS4	0.4502
NPM1	TYMS	0.4501
NPM1	FAM111B	0.4488
NPM1	DARS	0.4486
NPM1	THOC7	0.4465
NPM1	CENPW	0.4462
NPM1	DYRK2	0.4457
NPM1	AHCY	0.4447
NPM1	ZWILCH	0.4441
NPM1	CD44	0.4434
NPM1	THOC4	0.4428
NPM1	ADSL	0.4412
NPM1	BRIX1	0.4397
NPM1	PDIA4	0.4395
NPM1	LYRM4	0.4392
NPM1	SNRPF	0.4386
NPM1	IPO5	0.4369
NPM1	PARK7	0.4367
NPM1	PRMT1	0.4364
NPM1	C1orf115	0.4357
NPM1	C1orf106	0.4354
NPM1	NUP88	0.4333
NPM1	RAD54B	0.4323
NPM1	CHAC2	0.4323
NPM1	CAPN2	0.4317
NPM1	DRG1	0.4317
NPM1	NDUFAF2	0.4306
NPM1	CCT5	0.4306
NPM1	NAP1L1	0.4303
NPM1	RPS13	0.4281
NPM1	KIAA1671	0.4279
NPM1	CSE1L	0.4279
NPM1	COMMD10	0.4277
NPM1	SYNCRIP	0.4273
NPM1	SLC17A4	0.4271
NPM1	ATP1B1	0.4267
NPM1	LDHB	0.4264
NPM1	DCUN1D5	0.4263
NPM1	HNRNPD	0.4262
NPM1	PWP1	0.4259
NPM1	SNRPE	0.4257
NPM1	RBMX	0.4245
NPM1	MRPL52	0.4242
NPM1	RPL7A	0.4236
NPM1	DPH5	0.4227
NPM1	TMEM127	0.4227
NPM1	SDF2L1	0.4224
NPM1	MRPL24	0.4216
NPM1	BOD1	0.4213
NPM1	CDK4	0.4212
NPM1	TIPIN	0.4209
NPM1	LRRC59	0.4204
NPM1	ILF2	0.42
NPM1	EXOSC2	0.42
NPM1	ILF3	0.4199
NPM1	ACBD6	0.4198
NPM1	TUBB	0.4197
NPM1	SSBP1	0.4197
NPM1	YBX1	0.4195
NPM1	PRPS1	0.4195
NPM1	MRPS23	0.4193
NPM1	EIF2A	0.4192
NPM1	APPL2	0.4191
NPM1	SLC38A5	0.4189
NPM1	PRMT5	0.4185
NPM1	DNAJC8	0.4185
NPM1	DIMT1L	0.4184
NPM1	SEC61B	0.4182
NPM1	TRMT112	0.418
NPM1	HMBS	0.418
NPM1	CCT2	0.4179
NPM1	GGCT	0.4179
NPM1	PARP1	0.4179
NPM1	SF3A3	0.4177
NPM1	MEP1A	0.4173
NPM1	VARS	0.4172
NPM1	RIOK3	0.4171
NPM1	EEF1E1	0.4168
NPM1	RPL24	0.4168
NPM1	IARS	0.4166
NPM1	WDR12	0.4162
NPM1	PPIL1	0.4157
NPM1	RPL14	0.4154
NPM1	SEMA6A	0.4153
NPM1	NUCKS1	0.4151
NPM1	WASL	0.4149
NPM1	TSEN15	0.4147
NPM1	GART	0.4147
NPM1	GCC2	0.4143
NPM1	SSB	0.4139
NPM1	MARVELD3	0.4138
NPM1	DKC1	0.4133
NPM1	RPL4	0.4127
NPM1	C11orf58	0.4126
NPM1	TOMM6	0.4122
NPM1	PLDN	0.4117
NPM1	RPL10A	0.4116
NPM1	CDK2AP1	0.4116
NPM1	CNNM4	0.4112
NPM1	PRKDC	0.4112
NPM1	SLC9A3R1	0.411
NPM1	PRSS8	0.411
NPM1	MATR3	0.4107
NPM1	MRPL33	0.4106
NPM1	MRPS27	0.4106
NPM1	RPL30	0.4105
NPM1	FAM23A	0.4104
NPM1	SRP72	0.41
NPM1	TMEM120A	0.4099
NPM1	SUV420H1	0.4098
NPM1	RPL37A	0.4097
NPM1	SHMT2	0.4092
NPM1	DOCK5	0.409
NPM1	HSPD1	0.4089
NPM1	RBBP7	0.4088
NPM1	ZFYVE27	0.4087
NPM1	APEX1	0.4087
NPM1	HN1L	0.4082
NPM1	GNPNAT1	0.4082
NPM1	RPL18A	0.408
NPM1	PSEN1	0.4078
NPM1	ST14	0.4077
NPM1	IGSF3	0.4075
NPM1	PLEKHG6	0.4075
NPM1	NUDCD2	0.4075
NPM1	PPIB	0.4075
NPM1	EIF4A1	0.4074
NPM1	BOLA3	0.4071
NPM1	ANXA5	0.4067
NPM1	MGLL	0.4066
NPM1	SLC22A23	0.4064
NPM1	FXYD3	0.4064
NPM1	CDKN2B	0.4062
NPM1	NBR1	0.4061
NPM1	ACVR2A	0.4061
NPM1	EPN1	0.4061
NPM1	UTP11L	0.4061
NPM1	RPS23	0.4059
NPM1	PAG1	0.4058
NPM1	GPATCH4	0.4056
NPM1	SLC26A2	0.4055
NPM1	MEAF6	0.4054
NPM1	C3orf26	0.4052
NPM1	SET	0.4049
NPM1	STK24	0.4046
NPM1	EIF2B3	0.4044
NPM1	STX3	0.4043
NPM1	RPL5	0.4039
NPM1	TMEM64	0.4039
NPM1	CAMK2N1	0.4039
NPM1	SAP30	0.4038
NPM1	CETN2	0.4038
NPM1	EIF5B	0.4034
NPM1	TTF2	0.4034
NPM1	IPO7	0.4034
NPM1	FAM108C1	0.4033
NPM1	DNM2	0.4033
NPM1	CDHR5	0.4033
NPM1	MGAT4A	0.4033
NPM1	MCM10	0.4033
NPM1	SPINT1	0.4032
NPM1	REXO2	0.4032
NPM1	RSL24D1	0.4027
NPM1	C11orf73	0.4026
NPM1	CELF2	0.4024
NPM1	LIMA1	0.4024
NPM1	CALU	0.4021
NPM1	NOP58	0.4019
NPM1	RSL1D1	0.4017
NPM1	FAM98A	0.4013
NPM1	KIAA2018	0.4013
NPM1	RAN	0.4013
NPM1	COL17A1	0.4012
NPM1	ACSS2	0.4012
NPM1	CEACAM7	0.4009
NPM1	USP14	0.4008
NPM1	KIAA1522	0.4007
NPM1	MAGI3	0.4007
NPM1	NAA20	0.4006
NPM1	RPS17	0.4003
NPM1	RPS5	0.4003
NPM1	METTL5	0.4002
NPM1	SLC26A6	0.4002
NPM1	SFRS3	0.4001
NPM1	HMGB1	0.3998
NPM1	HSD17B2	0.3996
NPM1	EBNA1BP2	0.3995
NPM1	PJA1	0.3994
NPM1	TRANK1	0.3993
NPM1	LASP1	0.3992
NPM1	IFNGR2	0.399
NPM1	STOML2	0.3989
NPM1	DLG3	0.3989
NPM1	SNRPD1	0.3989
NPM1	PHLPP2	0.3988
NPM1	POLE3	0.3988
NPM1	PPM1A	0.3987
NPM1	JUP	0.3983
NPM1	C19orf53	0.3982
NPM1	WIPF2	0.3982
NPM1	RPA2	0.3982
NPM1	PFDN2	0.3982
NPM1	TMEM45B	0.3979
NPM1	RPP30	0.3979
NPM1	CDH1	0.3977
NPM1	FAIM	0.3977
NPM1	TMC4	0.3976
NPM1	PTPRF	0.3976
NPM1	NUTF2	0.3975
NPM1	MYEOV2	0.3974
NPM1	PPAPDC2	0.3973
NPM1	MAST2	0.3972
NPM1	RETSAT	0.3972
NPM1	GTF3A	0.397
NPM1	DDX50	0.397
NPM1	RPL6	0.3969
NPM1	SPINT2	0.3969
NPM1	ZDHHC3	0.3967
NPM1	RPL15	0.3967
NPM1	MRPL3	0.3966
NPM1	FMO4	0.3966
NPM1	BECN1	0.3966
NPM1	HPRT1	0.3965
NPM1	ZSWIM6	0.3965
NPM1	DEF8	0.3964
NPM1	LYSMD2	0.3962
NPM1	RPL9	0.3958
NPM1	RPS10	0.3956
NPM1	CLCN2	0.3956
NPM1	PYCR2	0.3955
NPM1	RPL7	0.3954
NPM1	C14orf166	0.3953
NPM1	ZNF22	0.3953
NPM1	MPP5	0.3951
NPM1	LITAF	0.3951
NPM1	VIPR1	0.3951
NPM1	RUNDC1	0.3951
NPM1	PLEKHM1	0.3949
NPM1	CTTNBP2NL	0.3949
NPM1	GGT6	0.3949
NPM1	TMEM63B	0.3949
NPM1	ATXN10	0.3947
NPM1	SMAD3	0.3947
NPM1	RAD1	0.3947
NPM1	KCTD20	0.3945
NPM1	ANAPC1	0.3944
NPM1	TIMP1	0.3944
NPM1	PAQR8	0.3943
NPM1	C2orf24	0.3941
NPM1	CEACAM5	0.394
NPM1	NAT15	0.3939
NPM1	ABCE1	0.3939
NPM1	ARHGAP27	0.3939
NPM1	NACA2	0.3938
NPM1	PCID2	0.3937
NPM1	RPL19	0.3936
NPM1	TTC37	0.3936
NPM1	STRAP	0.3935
NPM1	PSMC2	0.3934
NPM1	EIF2S2	0.3934
NPM1	NACA	0.3934
NPM1	LTV1	0.3933
NPM1	COPS6	0.3933
NPM1	LYAR	0.3932
NPM1	PRR15	0.3932
NPM1	RNASEH2B	0.3932
NPM1	PTPRH	0.3931
NPM1	EIF3G	0.3931
NPM1	EIF4EBP2	0.393
NPM1	PLXNB2	0.393
NPM1	RPS11	0.3929
NPM1	HAUS2	0.3929
NPM1	FAM134A	0.3929
NPM1	TCEAL8	0.3929
NPM1	CLIC5	0.3929
NPM1	MAD2L2	0.3929
NPM1	RAD51C	0.3928
NPM1	TPRN	0.3927
NPM1	RBM47	0.3926
NPM1	ECHDC2	0.3926
NPM1	TRAK1	0.3925
NPM1	GTPBP4	0.3922
NPM1	EPS8L2	0.3922
NPM1	ZC3HAV1L	0.3922
NPM1	KCNK5	0.3921
NPM1	RPL7L1	0.392
NPM1	HSCB	0.392
NPM1	TMEM170A	0.3919
NPM1	NAA15	0.3919
NPM1	RANGRF	0.3918
NPM1	RPS7	0.3918
NPM1	C9orf30	0.3918
NPM1	PRKRA	0.3917
NPM1	CPEB3	0.3917
NPM1	TCEB1	0.3917
NPM1	SSX2IP	0.3915
NPM1	TP53INP2	0.3914
NPM1	ENOPH1	0.3914
NPM1	P2RX4	0.3913
NPM1	PEX3	0.3912
NPM1	GADD45GIP1	0.3912
NPM1	PLD1	0.3912
NPM1	COPS4	0.3911
NPM1	PPARA	0.391
NPM1	DPH2	0.391
NPM1	AGXT2L2	0.391
NPM1	DENR	0.3909
NPM1	WDR61	0.3908
NPM1	NUP54	0.3908
NPM1	CHP	0.3908
NPM1	LUC7L2	0.3907
NPM1	EIF3M	0.3907
NPM1	EIF2S1	0.3905
NPM1	RPN2	0.3905
NPM1	INPP5J	0.3904
NPM1	PDZD3	0.3903
NPM1	MAGOH	0.3903
NPM1	SORT1	0.3899
NPM1	SLBP	0.3899
NPM1	RPL3	0.3898
NPM1	LRRC1	0.3897
NPM1	IGF2R	0.3897
NPM1	MRPS26	0.3896
NPM1	HNRNPR	0.3895
NPM1	PTPN11	0.3894
NPM1	METTL9	0.3893
NPM1	AHCYL2	0.3893
NPM1	PEMT	0.3893
NPM1	SPIRE2	0.3892
NPM1	SHROOM3	0.3891
NPM1	GLRX3	0.3888
NPM1	PPP1R14B	0.3888
NPM1	TPCN1	0.3888
NPM1	ECE1	0.3888
NPM1	MRPL9	0.3887
NPM1	C20orf112	0.3887
NPM1	WDR78	0.3885
NPM1	HSP90B1	0.3884
NPM1	EEF1B2	0.3884
NPM1	PTPLAD1	0.3883
NPM1	NR1I2	0.3883
NPM1	LOC646627	0.3881
NPM1	PLXNA2	0.388
NPM1	MSH6	0.388
NPM1	HNRNPA3	0.3879
NPM1	SEMA6D	0.3877
NPM1	LSM10	0.3877
NPM1	KIAA1430	0.3876
NPM1	DDX19A	0.3875
NPM1	SDAD1	0.3875
NPM1	TMCC3	0.3874
NPM1	FAM102A	0.3874
NPM1	RPL10	0.3874
NPM1	GOT2	0.3874
NPM1	PDCD6IP	0.3873
NPM1	UBE2V2	0.3873
NPM1	PRDX3	0.3872
NPM1	MED28	0.3872
NPM1	PNO1	0.3872
NPM1	MYO1D	0.3872
NPM1	KIAA0247	0.3871
NPM1	LRRC58	0.3871
NPM1	TMEM126A	0.3871
NPM1	GRAMD3	0.3871
NPM1	ZNF146	0.387
NPM1	CANX	0.3869
NPM1	SLC22A5	0.3869
NPM1	SFXN1	0.3868
NPM1	EPS8	0.3867
NPM1	PIGS	0.3867
NPM1	GNG12	0.3866
NPM1	SLC9A1	0.3865
NPM1	CORO1B	0.3865
NPM1	CLRN3	0.3865
NPM1	SEC63	0.3863
NPM1	MTERFD1	0.3863
NPM1	PIP4K2C	0.3862
NPM1	CASP7	0.3862
NPM1	DNM1L	0.3861
NPM1	MARK2	0.386
NPM1	POMT1	0.3859
NPM1	DTWD1	0.3859
NPM1	MXI1	0.3857
NPM1	RELL1	0.3856
NPM1	KPNB1	0.3856
NPM1	N6AMT2	0.3856
NPM1	TICAM1	0.3855
NPM1	MINA	0.3855
NPM1	SLC26A3	0.3854
NPM1	RAB4B	0.3854
NPM1	HNRNPA1	0.3854
NPM1	BAHD1	0.3853
NPM1	RGPD4	0.3852
NPM1	TMEM133	0.3852
NPM1	XRCC5	0.3852
NPM1	GEMIN5	0.385
NPM1	LAMP1	0.3848
NPM1	PTPMT1	0.3848
NPM1	AGFG2	0.3848
NPM1	PTPRR	0.3847
NPM1	C1orf123	0.3847
NPM1	HIST1H2BD	0.3847
NPM1	TMEM56	0.3847
NPM1	RMND5A	0.3846
NPM1	PDE6A	0.3845
NPM1	EIF3J	0.3843
NPM1	ZCCHC9	0.3843
NPM1	HN1	0.3841
NPM1	TIMM9	0.384
NPM1	RHOC	0.384
NPM1	RNF103	0.3839
NPM1	ABHD3	0.3837
NPM1	APLP2	0.3837
NPM1	OGFOD1	0.3837
NPM1	NUDT21	0.3835
NPM1	GUCA2A	0.3835
NPM1	RPL11	0.3834
NPM1	INSR	0.3833
NPM1	NAP1L4	0.3833
NPM1	C4orf43	0.3833
NPM1	ZMYND8	0.3832
NPM1	ACSL5	0.383
NPM1	CHMP4B	0.383
NPM1	MTHFD1L	0.3829
NPM1	DIS3L	0.3829
NPM1	DEDD2	0.3829
NPM1	ACAA1	0.3828
NPM1	ACOX1	0.3827
NPM1	PCGF3	0.3826
NPM1	KIAA0174	0.3826
NPM1	OPN3	0.3826
NPM1	FZD5	0.3825
NPM1	MAGOHB	0.3825
NPM1	OSBPL2	0.3825
NPM1	MAGI1	0.3825
NPM1	TAX1BP3	0.3824
NPM1	TMEM37	0.3824
NPM1	FAM165B	0.3824
NPM1	ARL4A	0.3823
NPM1	ITFG1	0.3823
NPM1	MIER1	0.3822
NPM1	TPD52L1	0.3822
NPM1	SDCBP2	0.3822
NPM1	RPL21	0.3821
NPM1	TJP3	0.3821
NPM1	C12orf24	0.3821
NPM1	ELF4	0.3821
NPM1	LCMT1	0.3819
NPM1	C19orf33	0.3819
NPM1	IPO11	0.3819
NPM1	NONO	0.3819
NPM1	DHRS11	0.3817
NPM1	PDCD5	0.3817
NPM1	IKBIP	0.3816
NPM1	RFC1	0.3816
NPM1	XPOT	0.3815
NPM1	NME7	0.3814
NPM1	PRKCD	0.3813
NPM1	TUBA1B	0.3813
NPM1	GLO1	0.3812
NPM1	MRPS35	0.3812
NPM1	DBR1	0.3809
NPM1	HNRNPC	0.3809
NPM1	GPHN	0.3807
NPM1	ELF3	0.3806
NPM1	ESPN	0.3806
NPM1	LOC100130933	0.3806
NPM1	RILP	0.3805
NPM1	CTDSP2	0.3803
NPM1	SYPL1	0.3803
NPM1	MALL	0.3803
NPM1	NOL7	0.3801
NPM1	TYW3	0.38
NPM1	SLC25A32	0.38
NPM1	PPP1R14D	0.38
NPM1	RAB9A	0.3797
NPM1	URGCP	0.3796
NPM1	RPS16	0.3794
NPM1	RPS9	0.3794
NPM1	GOLGB1	0.3793
NPM1	MRFAP1	0.3791
NPM1	DNA2	0.379
NPM1	ARHGEF18	0.3789
NPM1	ANXA11	0.3788
NPM1	PLAC8	0.3786
NPM1	RPL38	0.3786
NPM1	CLSTN1	0.3785
NPM1	PDLIM1	0.3785
NPM1	HPS1	0.3785
NPM1	BTNL3	0.3783
NPM1	ANP32E	0.3782
NPM1	MRPL36	0.3782
NPM1	NMD3	0.3781
NPM1	ENY2	0.3779
NPM1	CBX3	0.3779
NPM1	EMG1	0.3778
NPM1	ACOT8	0.3778
NPM1	GRAMD4	0.3775
NPM1	METTL3	0.3775
NPM1	KIF3B	0.3775
NPM1	FRMD1	0.3774
NPM1	GBA	0.3774
NPM1	SOS1	0.3772
NPM1	NUDCD1	0.3772
NPM1	USH1C	0.3772
NPM1	MTAP	0.3771
NPM1	EIF3E	0.377
NPM1	SORD	0.3769
NPM1	SMNDC1	0.3767
NPM1	DTD1	0.3766
NPM1	OTUD6B	0.3766
NPM1	MRTO4	0.3765
NPM1	FTSJ2	0.3764
NPM1	TMEM171	0.3763
NPM1	ACLY	0.3763
NPM1	NADK	0.3762
NPM1	SPATS2L	0.3762
NPM1	ASNSD1	0.3761
NPM1	B3GALT4	0.3758
NPM1	WDR75	0.3756
NPM1	CSNK1A1	0.3756
NPM1	GCOM1	0.3754
NPM1	SGK2	0.3754
NPM1	BRMS1L	0.3751
NPM1	IL32	0.375
NPM1	JOSD1	0.3749
NPM1	TBCA	0.3746
NPM1	CLIP2	0.3746
NPM1	ACTL6A	0.3745
NPM1	DPM1	0.3745
NPM1	RALY	0.3745
NPM1	ASPH	0.3744
NPM1	SNX5	0.3737
NPM1	RPAP3	0.3737
NPM1	SECTM1	0.3737
NPM1	HIST1H1C	0.3736
NPM1	GCNT3	0.3734
NPM1	HNF4A	0.3731
NPM1	SPATA5	0.3731
NPM1	ZNF770	0.3731
NPM1	AMACR	0.3728
NPM1	VPS28	0.3724
NPM1	PPP1R11	0.3721
NPM1	NAA25	0.372
NPM1	POR	0.372
NPM1	ABHD12	0.3716
NPM1	RRP15	0.3716
NPM1	PRSS3	0.3715
NPM1	VAMP8	0.371
NPM1	TPRG1L	0.3705
NPM1	NSA2	0.3702
NPM1	SLC6A8	0.369
TCF4	GYPC	0.5321
TCF4	QKI	0.5234
TCF4	ITPR1	0.5189
TCF4	SNN	0.5183
TCF4	FAM129A	0.5118
TCF4	ANTXR1	0.5099
TCF4	JAZF1	0.5077
TCF4	RHOQ	0.5058
TCF4	ZCCHC24	0.505
TCF4	PRNP	0.5049
TCF4	SMARCA1	0.5032
TCF4	CCDC69	0.5019
TCF4	RBMS1	0.4984
TCF4	FGFR1	0.4973
TCF4	RUNX1T1	0.4965
TCF4	AP1S2	0.4934
TCF4	ATP2B4	0.493
TCF4	SH3BP5	0.4923
TCF4	GUCY1A3	0.492
TCF4	SPARCL1	0.4915
TCF4	GPR124	0.4903
TCF4	TCEAL7	0.4899
TCF4	SPG20	0.4888
TCF4	MFAP4	0.4887
TCF4	TSPYL5	0.4872
TCF4	TIMP3	0.4871
TCF4	VEGFB	0.4869
TCF4	GLI3	0.4868
TCF4	GNAI2	0.4859
TCF4	LHFP	0.4859
TCF4	VIM	0.4854
TCF4	OLFML3	0.4853
TCF4	C14orf4	0.4852
TCF4	SYNE1	0.4849
TCF4	ZNF532	0.4846
TCF4	CNRIP1	0.4844
TCF4	SETBP1	0.4837
TCF4	CAV2	0.4835
TCF4	C1S	0.4834
TCF4	ARMCX1	0.4819
TCF4	C7	0.4816
TCF4	PJA1	0.4809
TCF4	PEA15	0.4807
TCF4	LAMA4	0.4806
TCF4	FAM65A	0.4805
TCF4	TRPS1	0.4776
TCF4	CDKN1C	0.4775
TCF4	FYN	0.4773
TCF4	FRMD6	0.4768
TCF4	DPYSL2	0.4768
TCF4	TIMP2	0.4768
TCF4	GPRASP1	0.4765
TCF4	PTPRM	0.4754
TCF4	ABI2	0.4752
TCF4	TMOD1	0.4746
TCF4	NTM	0.4734
TCF4	ZEB1	0.4728
TCF4	ATP8B2	0.4724
TCF4	MSN	0.4722
TCF4	DOCK11	0.4711
TCF4	CLU	0.471
TCF4	CDK14	0.4707
TCF4	KLF7	0.4703
TCF4	NFIA	0.4702
TCF4	SLC8A1	0.4694
TCF4	PRDM8	0.4682
TCF4	ANXA6	0.468
TCF4	IGFBP7	0.4673
TCF4	ZNF25	0.4672
TCF4	CSGALNACT1	0.4668
TCF4	PGCP	0.4649
TCF4	ADARB1	0.4647
TCF4	HEG1	0.4647
TCF4	RBMS3	0.4646
TCF4	CMTM3	0.464
TCF4	ITIH5	0.4638
TCF4	SASH1	0.4635
TCF4	RORA	0.4634
TCF4	TTC28	0.4634
TCF4	RAI2	0.4633
TCF4	CCDC50	0.463
TCF4	KLHL5	0.4629
TCF4	ZNF362	0.4628
TCF4	ANK2	0.4622
TCF4	COL6A1	0.4617
TCF4	ATRX	0.4604
TCF4	BEX4	0.4604
TCF4	ZBTB4	0.4604
TCF4	C7orf58	0.46
TCF4	C1R	0.4598
TCF4	DLC1	0.4598
TCF4	ARHGEF6	0.4596
TCF4	UBE2E2	0.4596
TCF4	GAS7	0.4591
TCF4	BLVRA	0.4591
TCF4	SYT11	0.459
TCF4	LSAMP	0.4587
TCF4	DENND5A	0.4584
TCF4	SLC39A6	0.4583
TCF4	HTRA1	0.4581
TCF4	FAM164A	0.457
TCF4	CXCL12	0.457
TCF4	sep-06	0.4568
TCF4	TFPI	0.4567
TCF4	CD99L2	0.4565
TCF4	TRIB2	0.4565
TCF4	C11orf95	0.4562
TCF4	CTSF	0.456
TCF4	KCNN3	0.4554
TCF4	ARID5B	0.4554
TCF4	SGTB	0.4552
TCF4	PMP22	0.4549
TCF4	LIMS1	0.4546
TCF4	FOXF1	0.4544
TCF4	CCDC88A	0.4533
TCF4	LAMB2	0.4532
TCF4	ADH1B	0.4529
TCF4	BNC2	0.4528
TCF4	BBX	0.4522
TCF4	MAP3K3	0.4515
TCF4	LRRK2	0.4507
TCF4	CD81	0.4506
TCF4	RAB34	0.45
TCF4	MAP4K4	0.4493
TCF4	EID1	0.4487
TCF4	IL6ST	0.4481
TCF4	CEP170	0.4479
TCF4	ITPKB	0.4479
TCF4	FRMD4A	0.4479
TCF4	BICD2	0.4478
TCF4	SELM	0.4477
TCF4	KLHDC8B	0.4476
TCF4	TCEA2	0.447
TCF4	UCHL1	0.4469
TCF4	ELK3	0.4462
TCF4	ARHGEF16	0.4459
TCF4	ROBO1	0.4458
TCF4	RGL1	0.4457
TCF4	ZNF32	0.4453
TCF4	TMOD2	0.4446
TCF4	COLEC12	0.4435
TCF4	TPST1	0.4432
TCF4	KANK2	0.4429
TCF4	SERPINF1	0.4423
TCF4	TSHZ2	0.4423
TCF4	IL11RA	0.4421
TCF4	CCNI	0.4418
TCF4	CRTC3	0.4417
TCF4	SH3BGRL	0.4415
TCF4	IQSEC1	0.4414
TCF4	ZBTB20	0.4409
TCF4	TUBG2	0.4406
TCF4	LTBP3	0.4405
TCF4	SACS	0.4403
TCF4	PAK4	0.4396
TCF4	PCSK7	0.4391
TCF4	GFRA1	0.439
TCF4	INPP4A	0.4382
TCF4	FNBP1	0.4378
TCF4	PHF17	0.4377
TCF4	NAP1L1	0.4374
TCF4	PTPRS	0.4358
TCF4	SNRPN	0.4355
TCF4	PLEKHO1	0.4353
TCF4	RAB11FIP2	0.4353
TCF4	NFASC	0.4351
TCF4	SGCE	0.4348
TCF4	GNG2	0.4347
TCF4	SLC9A9	0.4344
TCF4	CHN1	0.4341
TCF4	PNRC1	0.4339
TCF4	SCRN1	0.4338
TCF4	ZFP36L1	0.4338
TCF4	PRKD3	0.4334
TCF4	RHOJ	0.4333
TCF4	MEF2C	0.4323
TCF4	FAM13B	0.4322
TCF4	COL1A2	0.4319
TCF4	AHNAK2	0.4313
TCF4	RAB8B	0.4311
TCF4	RAB31	0.4308
TCF4	CSRP2	0.4305
TCF4	MAN1C1	0.4301
TCF4	PHC1	0.43
TCF4	ANGPT1	0.4299
TCF4	RDX	0.4298
TCF4	GPR183	0.4298
TCF4	AIDA	0.4291
TCF4	PCM1	0.429
TCF4	FHL1	0.4285
TCF4	DSTYK	0.4278
TCF4	AEBP1	0.4275
TCF4	IFFO1	0.4274
TCF4	PPT1	0.4274
TCF4	TCF7L1	0.4269
TCF4	SEC22C	0.4266
TCF4	STAT5B	0.4265
TCF4	KIAA1949	0.4261
TCF4	PCDH9	0.426
TCF4	MDFIC	0.4258
TCF4	EBF1	0.4256
TCF4	CHST15	0.4254
TCF4	PCK2	0.4254
TCF4	RBM9	0.4248
TCF4	TXNDC15	0.4248
TCF4	LDOC1	0.4239
TCF4	CELF2	0.4232
TCF4	C6orf136	0.4231
TCF4	AP1M2	0.4231
TCF4	C6orf48	0.423
TCF4	C3	0.4228
TCF4	CLDND1	0.4223
TCF4	USP11	0.4222
TCF4	S1PR1	0.4221
TCF4	CLIC2	0.422
TCF4	EMP3	0.4216
TCF4	STMN3	0.4209
TCF4	OAZ2	0.4208
TCF4	GLIPR1	0.4204
TCF4	PRRX1	0.4203
TCF4	DPYD	0.4199
TCF4	DSEL	0.4194
TCF4	SAR1B	0.4191
TCF4	PTN	0.419
TCF4	EFHA2	0.419
TCF4	MAPK10	0.4189
TCF4	BAG2	0.4186
TCF4	RILPL2	0.4179
TCF4	RRAGD	0.4177
TCF4	PSIP1	0.4176
TCF4	MAPK13	0.4176
TCF4	TMEM109	0.4169
TCF4	RASSF7	0.4165
TCF4	SKI	0.4165
TCF4	DCN	0.4164
TCF4	NAV3	0.4159
TCF4	FAM83E	0.4153
TCF4	FAM49A	0.4153
TCF4	MYCBP2	0.4153
TCF4	CADM1	0.4148
TCF4	ADRBK2	0.4147
TCF4	MGC9913	0.4143
TCF4	ACVR1	0.4141
TCF4	SSBP2	0.4141
TCF4	FAM190B	0.414
TCF4	TSPAN4	0.4133
TCF4	LIX1L	0.4131
TCF4	SLC15A4	0.412
TCF4	ENTPD1	0.4119
TCF4	DAPK1	0.4119
TCF4	AFF3	0.4117
TCF4	GPNMB	0.4116
TCF4	CEP68	0.4116
TCF4	GGTA1	0.4114
TCF4	FUT6	0.4111
TCF4	PHF21A	0.4108
TCF4	A2M	0.4107
TCF4	ARHGAP24	0.4099
TCF4	STXBP2	0.4092
TCF4	FAM70A	0.4092
TCF4	PFDN5	0.4089
TCF4	MAF	0.4088
TCF4	PCNP	0.4086
TCF4	TRERF1	0.4085
TCF4	WNK1	0.4076
TCF4	SERPING1	0.4075
TCF4	EHD2	0.4073
TCF4	BCAR1	0.4065
TCF4	CCDC109A	0.4063
TCF4	LIFR	0.4056
TCF4	KLF12	0.4055
TCF4	APH1B	0.4053
TCF4	ELMO3	0.4047
TCF4	MARVELD2	0.4045
TCF4	PLEKHO2	0.4035
TCF4	S1PR3	0.4031
TCF4	ACY1	0.4029
TCF4	DEGS1	0.4028
TCF4	FLI1	0.4021
TCF4	PLEKHA2	0.402
TCF4	PRKCB	0.4019
TCF4	SV2B	0.4008
TCF4	PRICKLE1	0.4008
TCF4	FKBP10	0.4006
TCF4	SORCS1	0.4
TCF4	FILIP1L	0.4
TCF4	ST3GAL2	0.3999
TCF4	LBH	0.3996
TCF4	BEND5	0.3992
TCF4	ZDHHC12	0.399
TCF4	RASSF2	0.399
TCF4	GIMAP8	0.3988
TCF4	RAB7L1	0.398
TCF4	ABI3BP	0.398
TCF4	IGFBP3	0.398
TCF4	CHST14	0.3978
TCF4	SRPK2	0.3977
TCF4	CTSK	0.3976
TCF4	SCPEP1	0.3975
TCF4	ZNF331	0.3975
TCF4	PLXND1	0.3969
TCF4	PPFIBP1	0.3968
TCF4	SNAPC1	0.3966
TCF4	PLEKHJ1	0.3962
TCF4	WIPF1	0.3962
TCF4	PPAP2B	0.3959
TCF4	ATG4D	0.3958
TCF4	RECQL	0.395
TCF4	NR3C1	0.3945
TCF4	PPAP2C	0.3944
TCF4	TMEM41B	0.3944
TCF4	GIPC1	0.3943
TCF4	EIF4B	0.3942
TCF4	STARD9	0.3941
TCF4	C10orf72	0.3936
TCF4	FCHSD2	0.3934
TCF4	CADM3	0.3931
TCF4	GPD2	0.393
TCF4	CTAGE5	0.3925
TCF4	BCL6	0.3925
TCF4	SLC41A1	0.3922
TCF4	LAMC1	0.3917
TCF4	EEF1D	0.3916
TCF4	GNG7	0.3916
TCF4	FAM118B	0.3915
TCF4	NMNAT1	0.3914
TCF4	PFKL	0.3913
TCF4	MAFB	0.3913
TCF4	LTBP2	0.391
TCF4	ADAM19	0.3909
TCF4	LNX2	0.3906
TCF4	LOC339803	0.3906
TCF4	RAB3IL1	0.3905
TCF4	ABCA6	0.3904
TCF4	GNB5	0.3902
TCF4	GATM	0.3898
TCF4	NFATC1	0.3897
TCF4	MAL	0.3895
TCF4	ARNT2	0.3892
TCF4	GIMAP4	0.3888
TCF4	PANK3	0.3888
TCF4	PCOLCE	0.3885
TCF4	RFTN1	0.3882
TCF4	SPRYD4	0.3881
TCF4	TNK1	0.3879
TCF4	HOOK1	0.3877
TCF4	ST8SIA1	0.3875
TCF4	ENDOG	0.3875
TCF4	CDS1	0.3874
TCF4	NEK9	0.3872
TCF4	VTA1	0.3872
TCF4	C6orf204	0.3871
TCF4	PIP4K2A	0.3869
TCF4	DNPEP	0.3868
TCF4	RNF216	0.3867
TCF4	RBP1	0.3863
TCF4	CCDC85B	0.3861
TCF4	GRAMD1A	0.3858
TCF4	ENPP2	0.3856
TCF4	ZMYM4	0.3852
TCF4	USP30	0.3851
TCF4	SORT1	0.3851
TCF4	MTR	0.3851
TCF4	TGFBR2	0.385
TCF4	ARHGAP15	0.385
TCF4	KIAA1274	0.3846
TCF4	GSS	0.3842
TCF4	HDAC7	0.3842
TCF4	DOCK9	0.3841
TCF4	BST2	0.3841
TCF4	TRO	0.3841
TCF4	TSPYL2	0.384
TCF4	C1orf54	0.384
TCF4	C12orf49	0.3838
TCF4	PLXDC1	0.3837
TCF4	ZNF671	0.3834
TCF4	EPB41L5	0.3831
TCF4	PPP6C	0.382
TCF4	KLC4	0.3818
TCF4	TSPAN8	0.3816
TCF4	TMEM8A	0.3815
TCF4	DSE	0.3804
TCF4	SPARC	0.3804
TCF4	DACT1	0.3804
TCF4	MAP7	0.3802
TCF4	sep-04	0.3797
TCF4	SPDEF	0.3794
TCF4	MMD	0.3793
TCF4	PROM2	0.3788
TCF4	MOGAT2	0.3784
TCF4	UNKL	0.3783
TCF4	SPOCK2	0.3782
TCF4	XK	0.3781
TCF4	DNM2	0.3779
TCF4	FADS1	0.3768
TCF4	GIMAP7	0.3768
TCF4	CCDC47	0.3766
TCF4	ESRP1	0.3764
TCF4	TTC38	0.3763
TCF4	PIK3CA	0.376
TCF4	TNFAIP2	0.3759
TCF4	PGGT1B	0.3757
TCF4	MEF2A	0.3755
TCF4	ST3GAL1	0.3741
TCF4	SNCAIP	0.374
TCF4	LPIN1	0.3731
TCF4	EHD3	0.372
TCF4	NECAP1	0.3715
PRNP	SGCE	0.5712
PRNP	SPG20	0.5675
PRNP	PCDH7	0.5635
PRNP	TUBA1A	0.5604
PRNP	AP1S2	0.5566
PRNP	TMEM47	0.5565
PRNP	CALD1	0.5519
PRNP	ARMCX1	0.5506
PRNP	TCEAL7	0.5501
PRNP	SDC2	0.5499
PRNP	SLC8A1	0.5493
PRNP	FHL1	0.5471
PRNP	DIXDC1	0.5462
PRNP	CAV1	0.5454
PRNP	PDZRN3	0.5447
PRNP	IGFBP7	0.5444
PRNP	LGALS1	0.5442
PRNP	KANK2	0.544
PRNP	FAM129A	0.543
PRNP	CRTAP	0.5422
PRNP	SPARCL1	0.5417
PRNP	SMARCA1	0.5413
PRNP	PTRF	0.5408
PRNP	GNG11	0.5407
PRNP	QKI	0.5402
PRNP	ANTXR1	0.5401
PRNP	CFL2	0.5401
PRNP	ZCCHC24	0.5396
PRNP	WWTR1	0.5378
PRNP	AKAP12	0.5375
PRNP	GUCY1A3	0.5372
PRNP	C7orf58	0.5364
PRNP	ARMCX2	0.5357
PRNP	DMD	0.5356
PRNP	ZAK	0.5355
PRNP	CNRIP1	0.5347
PRNP	YAP1	0.534
PRNP	CAV2	0.5337
PRNP	LHFP	0.5324
PRNP	OLFML3	0.5322
PRNP	FGFR1	0.5307
PRNP	JAZF1	0.5306
PRNP	RHOQ	0.5304
PRNP	PBX3	0.5298
PRNP	SDPR	0.5297
PRNP	STON1	0.5295
PRNP	TIMP2	0.5281
PRNP	C20orf194	0.5267
PRNP	VGLL3	0.5266
PRNP	SULF1	0.5264
PRNP	TMEM55A	0.5256
PRNP	ITPR1	0.5252
PRNP	FRMD6	0.523
PRNP	TCEAL3	0.523
PRNP	TCEAL6	0.5226
PRNP	MSRB3	0.5224
PRNP	MFAP4	0.5218
PRNP	NEGR1	0.5213
PRNP	STX2	0.5207
PRNP	RUNX1T1	0.5207
PRNP	TCEAL4	0.5185
PRNP	PEA15	0.5182
PRNP	DDR2	0.5173
PRNP	DIP2C	0.517
PRNP	FERMT2	0.516
PRNP	LOC644538	0.516
PRNP	COL12A1	0.5156
PRNP	FAT4	0.5149
PRNP	VIM	0.5139
PRNP	TMX4	0.5138
PRNP	TCEAL1	0.5138
PRNP	TTC7B	0.5137
PRNP	NEXN	0.5134
PRNP	CAP2	0.512
PRNP	SCD5	0.512
PRNP	CD81	0.512
PRNP	B3GALNT1	0.5119
PRNP	ANO6	0.5105
PRNP	IL33	0.5101
PRNP	LAMA4	0.5099
PRNP	DPYSL3	0.5099
PRNP	SETBP1	0.5095
PRNP	PDLIM3	0.5079
PRNP	DKK3	0.5076
PRNP	RAB23	0.5075
PRNP	GPR124	0.5074
PRNP	PAM	0.507
PRNP	MAP1B	0.5065
PRNP	FN1	0.5065
PRNP	TMEM43	0.5053
PRNP	FGF13	0.5049
PRNP	TCF4	0.5049
PRNP	ARHGAP6	0.5044
PRNP	AXL	0.5042
PRNP	TRPS1	0.5028
PRNP	RAI2	0.5017
PRNP	PJA1	0.5016
PRNP	NAP1L3	0.5011
PRNP	SLC24A3	0.5011
PRNP	RAB34	0.5011
PRNP	TSPYL5	0.5008
PRNP	SELM	0.4999
PRNP	SH3BGRL	0.4994
PRNP	GLI3	0.4991
PRNP	PKD2	0.499
PRNP	NR2F2	0.499
PRNP	PLN	0.4983
PRNP	EML1	0.4983
PRNP	MRGPRF	0.498
PRNP	ABI2	0.4974
PRNP	TOR1AIP1	0.4973
PRNP	RBMS1	0.4972
PRNP	RHOJ	0.4972
PRNP	AMIGO2	0.4964
PRNP	C14orf4	0.4949
PRNP	VEGFB	0.4946
PRNP	PARVA	0.4931
PRNP	PRDM8	0.4924
PRNP	TSHZ3	0.4919
PRNP	RBPMS	0.4918
PRNP	RASSF8	0.4913
PRNP	BEX4	0.4912
PRNP	DCN	0.4909
PRNP	MCAM	0.4906
PRNP	HDGFRP3	0.4905
PRNP	RDX	0.4903
PRNP	NFIA	0.4903
PRNP	CAB39L	0.4901
PRNP	NID1	0.4898
PRNP	GLT8D2	0.4889
PRNP	KCNMA1	0.4887
PRNP	LAMC1	0.4886
PRNP	GPM6A	0.4882
PRNP	GNB4	0.4881
PRNP	ZEB1	0.488
PRNP	EFEMP2	0.4871
PRNP	FXYD6	0.4869
PRNP	ADAMTSL3	0.4863
PRNP	RECK	0.4861
PRNP	PGCP	0.4857
PRNP	C7orf41	0.4855
PRNP	PALLD	0.4854
PRNP	EID1	0.4851
PRNP	ANGPTL2	0.4848
PRNP	ANXA1	0.4844
PRNP	S100B	0.4838
PRNP	SNX18	0.4837
PRNP	TFPI	0.4835
PRNP	DPYSL2	0.483
PRNP	OGN	0.4823
PRNP	NRP1	0.4817
PRNP	HOOK3	0.4817
PRNP	TUBB6	0.4814
PRNP	NAP1L5	0.481
PRNP	ITGA9	0.4802
PRNP	MITF	0.4794
PRNP	FKBP7	0.4794
PRNP	TMOD2	0.4787
PRNP	MAMDC2	0.4782
PRNP	MPDZ	0.478
PRNP	SASH1	0.4779
PRNP	SYT11	0.4772
PRNP	LDOC1	0.4765
PRNP	SORBS2	0.4764
PRNP	IL6ST	0.4752
PRNP	COPZ2	0.4751
PRNP	PDGFC	0.4751
PRNP	RGS5	0.4749
PRNP	SYNPO2	0.4747
PRNP	KLHDC8B	0.4735
PRNP	FAM164A	0.4733
PRNP	CXCL12	0.4727
PRNP	C1S	0.472
PRNP	DEGS1	0.4719
PRNP	COL1A2	0.4716
PRNP	FLNA	0.4713
PRNP	RAB31	0.4707
PRNP	RBM9	0.4703
PRNP	UCHL1	0.4698
PRNP	SEC22C	0.4691
PRNP	CEP170	0.4671
PRNP	SCRN1	0.4658
PRNP	C2orf40	0.4654
PRNP	NKX2-3	0.4652
PRNP	PRELP	0.4651
PRNP	RGL1	0.4649
PRNP	EFS	0.4647
PRNP	BAG2	0.4645
PRNP	C1R	0.4628
PRNP	ANXA6	0.4618
PRNP	LYVE1	0.4618
PRNP	PMP22	0.4618
PRNP	ZBTB4	0.4618
PRNP	NAP1L1	0.4614
PRNP	SGCD	0.4612
PRNP	CYP2U1	0.4611
PRNP	DZIP1	0.4611
PRNP	TUBG2	0.4609
PRNP	PTN	0.4608
PRNP	BLVRA	0.4604
PRNP	GPC6	0.4599
PRNP	HSPB8	0.4598
PRNP	STMN2	0.4598
PRNP	ANKRD35	0.4597
PRNP	OLFML2B	0.4594
PRNP	ULK2	0.4587
PRNP	CNN1	0.4587
PRNP	ABI3BP	0.4587
PRNP	CYS1	0.4583
PRNP	GPR155	0.4582
PRNP	PDE1A	0.458
PRNP	SLC12A4	0.4573
PRNP	FGF7	0.457
PRNP	ATP8B2	0.4565
PRNP	SERPINF1	0.4563
PRNP	EMP3	0.4559
PRNP	ANXA5	0.4556
PRNP	RORA	0.4549
PRNP	C1QTNF3	0.4548
PRNP	MAGED2	0.4548
PRNP	LOXL1	0.4548
PRNP	COL3A1	0.4545
PRNP	CSGALNACT2	0.4545
PRNP	COLEC12	0.4545
PRNP	ARHGEF16	0.4544
PRNP	COL5A2	0.4542
PRNP	DACT3	0.4542
PRNP	ASAM	0.454
PRNP	TSPAN4	0.4533
PRNP	IL11RA	0.4532
PRNP	LUM	0.453
PRNP	C4orf3	0.4522
PRNP	SLC39A6	0.4522
PRNP	CCDC80	0.4515
PRNP	COL15A1	0.4512
PRNP	CTSF	0.4511
PRNP	FAM198B	0.4505
PRNP	BNIP3	0.45
PRNP	EPHA7	0.4497
PRNP	GPRASP2	0.4497
PRNP	GPM6B	0.4493
PRNP	MORF4L1	0.4492
PRNP	AQP1	0.4492
PRNP	MOXD1	0.4477
PRNP	FZD7	0.447
PRNP	CSGALNACT1	0.447
PRNP	TXNDC15	0.4467
PRNP	PLP1	0.4464
PRNP	ACTN1	0.4463
PRNP	C1orf198	0.4459
PRNP	RPL15	0.4454
PRNP	COL4A1	0.4451
PRNP	LARP6	0.4433
PRNP	FBLN5	0.4428
PRNP	PLCL1	0.4411
PRNP	THY1	0.44
PRNP	CIB1	0.4399
PRNP	CHL1	0.4397
PRNP	TPM1	0.4393
PRNP	CLDND1	0.4391
PRNP	DSTN	0.4387
PRNP	NME4	0.4387
PRNP	PPT1	0.4385
PRNP	KLHL21	0.4367
PRNP	GUCY1B3	0.4367
PRNP	PHC1	0.4364
PRNP	MYH11	0.4364
PRNP	TCEA2	0.4359
PRNP	FAM171B	0.4359
PRNP	CDH19	0.4359
PRNP	TMEM109	0.4354
PRNP	PPP1R12A	0.4354
PRNP	SERPING1	0.4349
PRNP	LAYN	0.4329
PRNP	BCHE	0.4328
PRNP	KCTD15	0.4322
PRNP	REXO2	0.4322
PRNP	RABL5	0.4302
PRNP	MFAP5	0.4302
PRNP	TACC1	0.4298
PRNP	COL14A1	0.4286
PRNP	NFIC	0.4277
PRNP	VCAN	0.4273
PRNP	CADM1	0.4269
PRNP	EFEMP1	0.4268
PRNP	LRCH2	0.4265
PRNP	VKORC1	0.4264
PRNP	GNA12	0.425
PRNP	OAZ2	0.4247
PRNP	CELF2	0.4247
PRNP	MYADM	0.4247
PRNP	MEX3B	0.4246
PRNP	RERG	0.4245
PRNP	EXTL2	0.4241
PRNP	SPARC	0.4239
PRNP	STMN3	0.4237
PRNP	PCK2	0.4232
PRNP	RRAGD	0.4231
PRNP	SSPN	0.4225
PRNP	GYG1	0.4224
PRNP	DSEL	0.4216
PRNP	DSTYK	0.4214
PRNP	PPP3CB	0.4214
PRNP	ACVR1	0.4214
PRNP	ARL4D	0.421
PRNP	C11orf73	0.421
PRNP	TRPC1	0.4202
PRNP	MAPK13	0.4189
PRNP	SESTD1	0.4184
PRNP	SSBP2	0.4183
PRNP	HECTD2	0.4181
PRNP	NR3C1	0.4179
PRNP	CEP68	0.4178
PRNP	PODN	0.4177
PRNP	MSN	0.4171
PRNP	PRKAR1A	0.4167
PRNP	LIMS1	0.416
PRNP	PEG3	0.4152
PRNP	ZDHHC12	0.4151
PRNP	F13A1	0.4142
PRNP	GPNMB	0.4142
PRNP	SERTAD4	0.4141
PRNP	RBMS3	0.4138
PRNP	GNAI2	0.4133
PRNP	CALHM2	0.4133
PRNP	ARMCX3	0.4133
PRNP	C6orf136	0.4132
PRNP	NFIX	0.4132
PRNP	RASSF7	0.4129
PRNP	AIDA	0.4117
PRNP	CNTN1	0.4115
PRNP	KLC1	0.4104
PRNP	PPFIBP1	0.4102
PRNP	SUMO2	0.4099
PRNP	LYPLA2	0.4099
PRNP	GGTA1	0.4097
PRNP	MAF	0.4084
PRNP	KCTD20	0.408
PRNP	RAB7L1	0.4075
PRNP	TULP3	0.4073
PRNP	RAP1A	0.4072
PRNP	ABLIM3	0.4072
PRNP	DAB2	0.407
PRNP	CSNK1E	0.4068
PRNP	A2M	0.4068
PRNP	SCHIP1	0.4062
PRNP	FGL2	0.4058
PRNP	FKBP14	0.4048
PRNP	FILIP1L	0.4047
PRNP	FKBP10	0.4045
PRNP	MRVI1	0.4042
PRNP	LLGL2	0.4034
PRNP	MYOCD	0.4034
PRNP	FCGR2B	0.4026
PRNP	FOLR2	0.4025
PRNP	WWC2	0.4024
PRNP	SGTB	0.4024
PRNP	PPAP2C	0.4023
PRNP	C9orf21	0.4019
PRNP	CRIP2	0.4006
PRNP	CPE	0.4001
PRNP	CRISPLD1	0.3999
PRNP	ZEB2	0.3993
PRNP	PPAP2B	0.3992
PRNP	FBXL5	0.3983
PRNP	WIBG	0.3982
PRNP	C10orf72	0.398
PRNP	GPX8	0.3977
PRNP	NTM	0.3971
PRNP	HDAC1	0.3963
PRNP	MYO5A	0.3958
PRNP	IGFBP3	0.3957
PRNP	MAFB	0.3947
PRNP	FBLN1	0.3941
PRNP	DACT1	0.3941
PRNP	RNF130	0.3937
PRNP	RPS6KC1	0.3934
PRNP	TM6SF1	0.393
PRNP	C1QTNF7	0.3921
PRNP	ROBO1	0.3919
PRNP	NLGN4X	0.3913
PRNP	CNBP	0.3904
PRNP	FAM49A	0.3903
PRNP	C2orf29	0.39
PRNP	UBE2Q2	0.3895
PRNP	TRIM8	0.3895
PRNP	NADSYN1	0.3894
PRNP	LTBP3	0.3892
PRNP	FCER1A	0.3882
PRNP	NME7	0.3878
PRNP	TGFBI	0.3876
PRNP	TSPAN5	0.3866
PRNP	CREM	0.3862
PRNP	CLIP1	0.3858
PRNP	LRRC16A	0.3856
PRNP	DDX24	0.3856
PRNP	ABCA8	0.3849
PRNP	CPVL	0.3849
PRNP	CMTM3	0.3848
PRNP	ERG	0.3845
PRNP	GREM1	0.3829
PRNP	ZFYVE28	0.3809
PRNP	ITM2A	0.378
PRNP	TCF21	0.3762
CAV1	PTRF	0.6028
CAV1	FHL1	0.5901
CAV1	SPARCL1	0.5863
CAV1	SDC2	0.5859
CAV1	SGCE	0.5816
CAV1	CALD1	0.5763
CAV1	FERMT2	0.574
CAV1	CAV2	0.5709
CAV1	CRYAB	0.5701
CAV1	KANK2	0.5651
CAV1	DIXDC1	0.5646
CAV1	TUBA1A	0.5641
CAV1	MPDZ	0.5617
CAV1	TCEAL7	0.56
CAV1	ARMCX1	0.5582
CAV1	COX7A1	0.558
CAV1	ZAK	0.5576
CAV1	RERG	0.5547
CAV1	SDPR	0.5543
CAV1	TIMP3	0.5536
CAV1	TMEM47	0.5529
CAV1	GUCY1A3	0.5528
CAV1	FGFR1	0.5526
CAV1	LRRN4CL	0.5519
CAV1	GNG11	0.5504
CAV1	SULF1	0.5496
CAV1	FAM129A	0.5488
CAV1	MSRB3	0.5483
CAV1	FEZ1	0.5483
CAV1	SPG20	0.5481
CAV1	PRNP	0.5454
CAV1	CFL2	0.5453
CAV1	ANTXR1	0.5448
CAV1	AOC3	0.5441
CAV1	ZCCHC24	0.5434
CAV1	EML1	0.5429
CAV1	MXRA7	0.5425
CAV1	PCDH7	0.5424
CAV1	C7orf58	0.5423
CAV1	TIMP2	0.5416
CAV1	AKAP12	0.5415
CAV1	LHFP	0.5391
CAV1	LGALS1	0.5384
CAV1	AGTR1	0.5377
CAV1	CHRDL1	0.5374
CAV1	DDR2	0.537
CAV1	AP1S2	0.5352
CAV1	CNRIP1	0.535
CAV1	MFAP4	0.5345
CAV1	OLFML3	0.5342
CAV1	SMARCA1	0.5335
CAV1	RASL12	0.5322
CAV1	FSTL1	0.5316
CAV1	CLIP4	0.5311
CAV1	LAMA4	0.5309
CAV1	VGLL3	0.5298
CAV1	SORBS1	0.5298
CAV1	DPYSL2	0.5288
CAV1	PBX3	0.5288
CAV1	COL12A1	0.5277
CAV1	PHLDB2	0.527
CAV1	SOBP	0.5268
CAV1	LOC644538	0.5257
CAV1	SCD5	0.5256
CAV1	STON1	0.5256
CAV1	PDZRN3	0.5249
CAV1	C20orf194	0.5248
CAV1	GAS1	0.5242
CAV1	ARHGAP23	0.524
CAV1	SPARC	0.5238
CAV1	GUCY1B3	0.5236
CAV1	ATP2B4	0.5228
CAV1	MEIS2	0.5226
CAV1	RASSF8	0.5223
CAV1	CAP2	0.5219
CAV1	NEGR1	0.5218
CAV1	RUNX1T1	0.5217
CAV1	MAP1B	0.5201
CAV1	TTC7B	0.5198
CAV1	KLF7	0.5181
CAV1	LAMC1	0.5175
CAV1	RBPMS2	0.5159
CAV1	PLN	0.5152
CAV1	PGM5	0.515
CAV1	VIM	0.5147
CAV1	WWTR1	0.5137
CAV1	PTGIS	0.5137
CAV1	LARP6	0.5134
CAV1	HTRA1	0.5133
CAV1	MRVI1	0.5121
CAV1	PEA15	0.5117
CAV1	AMIGO2	0.5117
CAV1	TMEM55A	0.5116
CAV1	DPYSL3	0.5114
CAV1	TMTC1	0.5111
CAV1	NEXN	0.5109
CAV1	DIP2C	0.5104
CAV1	LIMCH1	0.5104
CAV1	FIBIN	0.5102
CAV1	NR2F2	0.5101
CAV1	C6orf225	0.51
CAV1	FRMD6	0.5096
CAV1	DCN	0.5091
CAV1	SORBS2	0.5087
CAV1	TGFBR3	0.508
CAV1	RBMS1	0.5076
CAV1	FN1	0.5067
CAV1	PEG3	0.5062
CAV1	TCEAL4	0.5056
CAV1	CDKN1C	0.5056
CAV1	PTPRM	0.505
CAV1	MRGPRF	0.5038
CAV1	AHNAK2	0.5032
CAV1	GLI3	0.5029
CAV1	EHBP1	0.5029
CAV1	CD109	0.5029
CAV1	PRKCDBP	0.5027
CAV1	MCAM	0.5027
CAV1	TRPS1	0.5027
CAV1	RAI2	0.5019
CAV1	GPR124	0.5012
CAV1	ABCC9	0.5011
CAV1	AXL	0.5008
CAV1	DKK3	0.5006
CAV1	MYL9	0.5005
CAV1	PDLIM3	0.5005
CAV1	PKD2	0.4996
CAV1	JAM2	0.4988
CAV1	AMOTL1	0.4987
CAV1	ZEB1	0.4974
CAV1	ANO6	0.4973
CAV1	GPM6A	0.4971
CAV1	DPT	0.4967
CAV1	EFEMP2	0.4964
CAV1	CAB39L	0.4961
CAV1	B3GALNT1	0.4959
CAV1	FILIP1	0.4956
CAV1	PARVA	0.4954
CAV1	KCNN3	0.4953
CAV1	C7	0.4953
CAV1	PPP1R3C	0.4952
CAV1	HSPB8	0.4951
CAV1	IL17RD	0.4951
CAV1	GLT8D2	0.4945
CAV1	HAND2	0.4944
CAV1	RAB34	0.4941
CAV1	MGP	0.494
CAV1	SRPX	0.4939
CAV1	TMEM43	0.4935
CAV1	FAM127A	0.4927
CAV1	TSPYL5	0.4925
CAV1	ANXA1	0.4922
CAV1	CASQ2	0.492
CAV1	LOC100288114	0.4919
CAV1	RBPMS	0.4919
CAV1	TAGLN	0.4907
CAV1	NAP1L5	0.4905
CAV1	OGN	0.4903
CAV1	FAM13C	0.4899
CAV1	TSPAN2	0.4896
CAV1	ANGPTL2	0.4891
CAV1	ADH1B	0.489
CAV1	VAT1	0.4888
CAV1	RECK	0.4881
CAV1	PLCL1	0.488
CAV1	FXYD6	0.4879
CAV1	TGFBR2	0.4875
CAV1	TUBB6	0.487
CAV1	LIMS2	0.4868
CAV1	TNS1	0.4865
CAV1	COL6A3	0.486
CAV1	HEG1	0.486
CAV1	LAMB2	0.4858
CAV1	TPM2	0.4858
CAV1	SLIT2	0.4853
CAV1	ACTA2	0.4851
CAV1	BNC2	0.485
CAV1	TMOD1	0.4847
CAV1	COL6A1	0.4847
CAV1	ANK2	0.4841
CAV1	PGCP	0.4838
CAV1	NID1	0.4836
CAV1	COPZ2	0.4832
CAV1	MITF	0.4831
CAV1	MN1	0.4831
CAV1	LRRFIP1	0.4831
CAV1	VEGFB	0.483
CAV1	SAMD4A	0.4828
CAV1	ARHGAP29	0.4824
CAV1	NRN1	0.482
CAV1	EHD2	0.4819
CAV1	CRTAP	0.4818
CAV1	NRP1	0.4814
CAV1	SGCD	0.4813
CAV1	SYNPO2	0.4796
CAV1	FKBP7	0.4795
CAV1	ECM2	0.479
CAV1	SNCA	0.479
CAV1	C7orf41	0.4789
CAV1	DBN1	0.4787
CAV1	NTM	0.4778
CAV1	MLLT11	0.4778
CAV1	ATP1A2	0.4773
CAV1	C2orf40	0.4773
CAV1	PRIMA1	0.477
CAV1	ZFPM2	0.4751
CAV1	C5orf23	0.4748
CAV1	S100A4	0.4746
CAV1	LEPR	0.4744
CAV1	UCHL1	0.4737
CAV1	SMARCD3	0.4736
CAV1	SASH1	0.4734
CAV1	MAMDC2	0.4734
CAV1	ECSCR	0.4732
CAV1	PHLDA3	0.473
CAV1	PDE2A	0.4728
CAV1	ADH5	0.4727
CAV1	SPOCK1	0.4721
CAV1	GAS7	0.472
CAV1	FKBP10	0.472
CAV1	DLC1	0.472
CAV1	THBS2	0.4716
CAV1	CRISPLD1	0.4708
CAV1	AKT3	0.4707
CAV1	MGC9913	0.4707
CAV1	SYT11	0.4703
CAV1	FBN1	0.4702
CAV1	RIMKLB	0.47
CAV1	DCLK1	0.4695
CAV1	PMP22	0.4694
CAV1	OLFML2A	0.469
CAV1	PDGFC	0.4688
CAV1	PRELP	0.4686
CAV1	STMN2	0.4686
CAV1	TFPI	0.4681
CAV1	FBLN5	0.468
CAV1	LDB2	0.4677
CAV1	SEC22C	0.4675
CAV1	FLNA	0.4674
CAV1	LOXL1	0.4674
CAV1	WASF1	0.4667
CAV1	CES1	0.4666
CAV1	CXCL12	0.4665
CAV1	FAM127C	0.4664
CAV1	LYVE1	0.4663
CAV1	TSPAN18	0.466
CAV1	ADAMTSL3	0.465
CAV1	MAP1A	0.4647
CAV1	LMOD1	0.4646
CAV1	SCHIP1	0.4645
CAV1	GEFT	0.464
CAV1	ANKRD35	0.4639
CAV1	ZBTB47	0.4632
CAV1	PDGFRB	0.4626
CAV1	C14orf4	0.4619
CAV1	ISLR	0.4615
CAV1	TWIST2	0.461
CAV1	GPM6B	0.4607
CAV1	ZNF25	0.4607
CAV1	ARHGEF10	0.4604
CAV1	PRKD1	0.4603
CAV1	CDH5	0.4601
CAV1	LDOC1	0.4595
CAV1	CYS1	0.4593
CAV1	LDB3	0.4585
CAV1	ANGPTL1	0.4584
CAV1	CILP	0.4577
CAV1	LRCH2	0.4575
CAV1	TSHZ2	0.4575
CAV1	OLFML2B	0.4566
CAV1	RAB9B	0.455
CAV1	MEOX2	0.4549
CAV1	PTN	0.4548
CAV1	FRMD4A	0.4543
CAV1	COL5A2	0.4538
CAV1	LAYN	0.4537
CAV1	CLIC4	0.4532
CAV1	COL15A1	0.4532
CAV1	CC2D2A	0.4526
CAV1	FRY	0.4525
CAV1	EXTL2	0.4522
CAV1	BVES	0.4521
CAV1	SNX1	0.452
CAV1	IGFBP6	0.4519
CAV1	LZTS2	0.4516
CAV1	SERPINF1	0.4513
CAV1	TUBG2	0.4512
CAV1	WASF3	0.4509
CAV1	LMO3	0.4503
CAV1	COL1A2	0.4496
CAV1	IGFBP7	0.4491
CAV1	EFHD1	0.4489
CAV1	MFAP5	0.4487
CAV1	CCDC80	0.4468
CAV1	REEP1	0.4466
CAV1	ELN	0.4465
CAV1	KLHL21	0.4462
CAV1	COL8A1	0.4455
CAV1	VEGFC	0.445
CAV1	SYT1	0.4447
CAV1	CLEC14A	0.4447
CAV1	EBF1	0.4438
CAV1	ROR2	0.4437
CAV1	PPP1R1A	0.4429
CAV1	FBXL7	0.4422
CAV1	KCNAB1	0.4418
CAV1	INMT	0.4416
CAV1	OMD	0.441
CAV1	ANGPT1	0.441
CAV1	BEX1	0.44
CAV1	PAM	0.4397
CAV1	CYYR1	0.4395
CAV1	TMEM22	0.4392
CAV1	PNMA1	0.4388
CAV1	CACNA1H	0.4383
CAV1	S100B	0.4377
CAV1	HEY2	0.4373
CAV1	PPFIBP1	0.4371
CAV1	MMRN2	0.4368
CAV1	BAI3	0.4366
CAV1	ZNF385B	0.436
CAV1	UST	0.4357
CAV1	ENAH	0.4354
CAV1	MEIS1	0.435
CAV1	FBXL2	0.4348
CAV1	RAB23	0.4347
CAV1	MAP4	0.4337
CAV1	HSPB2	0.4337
CAV1	SCRG1	0.4334
CAV1	SPON2	0.4329
CAV1	SERPING1	0.4322
CAV1	CD93	0.4321
CAV1	SH3BGR	0.432
CAV1	CFD	0.432
CAV1	PLCB1	0.4316
CAV1	EFEMP1	0.4311
CAV1	MYADM	0.4308
CAV1	PALM	0.4307
CAV1	MPPED2	0.4295
CAV1	HLF	0.4288
CAV1	FBLN2	0.4287
CAV1	PHOX2B	0.4287
CAV1	EMCN	0.4286
CAV1	CLEC3B	0.4285
CAV1	GPRASP2	0.4284
CAV1	DSEL	0.428
CAV1	CYBRD1	0.4279
CAV1	IGFBP5	0.4267
CAV1	GPR133	0.4245
CAV1	COL3A1	0.4238
CAV1	PODN	0.4236
CAV1	NEFL	0.4231
CAV1	COL21A1	0.4229
CAV1	CCDC3	0.4228
CAV1	CDO1	0.4221
CAV1	PECAM1	0.4217
CAV1	CSRP2	0.4215
CAV1	KLC1	0.4212
CAV1	SLC29A1	0.4199
CAV1	GAP43	0.4198
CAV1	PALMD	0.4195
CAV1	CALHM2	0.4193
CAV1	MAP2	0.4188
CAV1	GPRC5B	0.4139
CAV1	PLS3	0.4137
CAV1	RHOJ	0.413
CAV1	GPX3	0.4111
CAV1	NUMBL	0.4076
CAV1	CBR3	0.4073
CAV1	TMEM100	0.4073
CAV1	TEK	0.4064
CAV1	CADM3	0.4055
CAV1	MUSTN1	0.4053
CAV1	PCDHB16	0.405
CAV1	C1QTNF3	0.4049
CAV1	PODXL	0.4041
CAV1	MAB21L1	0.404
CAV1	PPAP2B	0.4038
CAV1	CYP1B1	0.4037
CAV1	GPX8	0.4037
CAV1	PDGFRL	0.4018
CAV1	NUAK1	0.4016
CAV1	REEP2	0.3993
CAV1	CHST3	0.3985
CAV1	CLDN11	0.3978
CAV1	SFRP4	0.3974
CAV1	SPRYD4	0.3971
CAV1	PDZD2	0.3971
CAV1	CREB5	0.3966
CAV1	GALNTL2	0.3952
CAV1	NACAD	0.3938
CAV1	SEMA3E	0.3933
CAV1	CRIP2	0.3929
CAV1	MMRN1	0.3923
CAV1	TM6SF1	0.3886
CAV1	NPR1	0.3872
CAV1	SOX7	0.3869
CAV1	ERG	0.386
CAV1	AIF1L	0.3832
CAV1	RAMP2	0.3822
CAV1	FAP	0.3805
CAV1	RCAN2	0.38
YAP1	PDZRN3	0.5616
YAP1	TMEM47	0.5422
YAP1	SPG20	0.5417
YAP1	CFL2	0.5393
YAP1	TUBA1A	0.538
YAP1	DIXDC1	0.5372
YAP1	PRNP	0.534
YAP1	SGCE	0.5334
YAP1	FERMT2	0.5321
YAP1	MSRB3	0.5306
YAP1	PCDH7	0.5304
YAP1	SDC2	0.5287
YAP1	PBX3	0.5286
YAP1	IGFBP7	0.528
YAP1	UBE2Q2	0.5272
YAP1	WWTR1	0.5257
YAP1	TMEM43	0.5256
YAP1	ARMCX1	0.5254
YAP1	ARMCX2	0.5246
YAP1	AOC3	0.5238
YAP1	ANO6	0.523
YAP1	SORBS1	0.5229
YAP1	ARMCX3	0.5228
YAP1	CALD1	0.5192
YAP1	SULF1	0.5185
YAP1	SMARCA1	0.5176
YAP1	C7orf58	0.5164
YAP1	LOC644538	0.5144
YAP1	GNG11	0.5138
YAP1	NR2F2	0.5137
YAP1	TAF9B	0.5124
YAP1	SDPR	0.5124
YAP1	PHLDB2	0.5117
YAP1	CAP2	0.5112
YAP1	TMX4	0.5105
YAP1	COL12A1	0.5084
YAP1	TCEAL4	0.5078
YAP1	FN1	0.5057
YAP1	DIP2C	0.5051
YAP1	PAM	0.505
YAP1	RBM9	0.5032
YAP1	RAB23	0.5026
YAP1	RAB11FIP2	0.502
YAP1	FAT4	0.5019
YAP1	NEXN	0.5017
YAP1	SH3BGRL	0.4984
YAP1	HDGFRP3	0.4981
YAP1	KANK1	0.4974
YAP1	NBEA	0.4914
YAP1	RASSF8	0.4908
YAP1	FGF13	0.4901
YAP1	PTBP2	0.4893
YAP1	NFIA	0.4885
YAP1	PJA1	0.4879
YAP1	SORBS2	0.4857
YAP1	CEP68	0.485
YAP1	NAP1L3	0.4846
YAP1	DEGS1	0.4843
YAP1	SNX18	0.484
YAP1	TMEM170B	0.484
YAP1	NEGR1	0.4824
YAP1	ABI2	0.4813
YAP1	HOOK3	0.481
YAP1	AIDA	0.4804
YAP1	ARHGAP6	0.4802
YAP1	RDX	0.4796
YAP1	PLS3	0.4796
YAP1	FAM13C	0.4792
YAP1	PPP1R3C	0.4792
YAP1	sep-07	0.479
YAP1	PHF10	0.4789
YAP1	TSPYL4	0.478
YAP1	SYNPO2	0.4773
YAP1	EID1	0.477
YAP1	ZMYND11	0.4768
YAP1	CAB39L	0.4767
YAP1	FGF2	0.4767
YAP1	MAGEH1	0.4762
YAP1	PALLD	0.476
YAP1	ADH5	0.4755
YAP1	TGFBR1	0.4751
YAP1	PARVA	0.4751
YAP1	RIMKLB	0.4746
YAP1	RECK	0.4734
YAP1	AMIGO2	0.4731
YAP1	C7orf41	0.4721
YAP1	SAMD4A	0.4711
YAP1	HECTD2	0.4711
YAP1	MAMDC2	0.4702
YAP1	LRIG1	0.4699
YAP1	C9orf5	0.4694
YAP1	FAM164A	0.4689
YAP1	CYP2U1	0.4686
YAP1	GPC6	0.4685
YAP1	PRKCDBP	0.468
YAP1	PCNP	0.4674
YAP1	ENAH	0.467
YAP1	BCHE	0.4635
YAP1	KCNMA1	0.4631
YAP1	RPL15	0.463
YAP1	PDE1A	0.4627
YAP1	FXR1	0.4624
YAP1	C11orf58	0.4616
YAP1	DTNA	0.4615
YAP1	MBNL2	0.4614
YAP1	SGTB	0.4611
YAP1	SLC39A6	0.461
YAP1	SNX1	0.4604
YAP1	TMEM35	0.4597
YAP1	C2orf40	0.4593
YAP1	CLIC4	0.4592
YAP1	ULK2	0.4586
YAP1	RYK	0.4584
YAP1	BBX	0.4573
YAP1	ZNF362	0.4567
YAP1	AQP1	0.4557
YAP1	CSDE1	0.4544
YAP1	DCBLD2	0.4539
YAP1	PRKAR1A	0.4538
YAP1	LPHN2	0.4537
YAP1	CSGALNACT2	0.4536
YAP1	BRMS1L	0.4535
YAP1	IL6ST	0.453
YAP1	BMI1	0.4526
YAP1	ATRX	0.4523
YAP1	ARHGEF16	0.4523
YAP1	CEP170	0.452
YAP1	TXNDC15	0.4516
YAP1	WASF3	0.4509
YAP1	MAP1B	0.4508
YAP1	ROCK1	0.4502
YAP1	TWSG1	0.4494
YAP1	SEMA3A	0.4474
YAP1	PRKAA2	0.4469
YAP1	SVIL	0.4464
YAP1	SPIRE1	0.446
YAP1	CORO1B	0.4459
YAP1	GKAP1	0.445
YAP1	ABI3BP	0.4447
YAP1	KIAA1430	0.4442
YAP1	ZBTB4	0.4435
YAP1	STAT5B	0.4434
YAP1	ARID5B	0.4429
YAP1	C5orf24	0.4419
YAP1	LIMCH1	0.4415
YAP1	MEAF6	0.4406
YAP1	PGR	0.4399
YAP1	PRKD3	0.4396
YAP1	REV3L	0.4394
YAP1	KIAA1704	0.4387
YAP1	FAM171B	0.4383
YAP1	ASPN	0.4383
YAP1	CAMLG	0.4375
YAP1	RBPJ	0.4372
YAP1	MYOCD	0.4372
YAP1	ACTN1	0.437
YAP1	FBXO30	0.4367
YAP1	PHF17	0.4365
YAP1	RNF180	0.4365
YAP1	KLHL21	0.436
YAP1	C3orf63	0.4359
YAP1	FAM110B	0.4354
YAP1	ATL3	0.435
YAP1	SH3BP1	0.4344
YAP1	CRTAP	0.4334
YAP1	WWC2	0.4331
YAP1	PLA2G4A	0.4331
YAP1	POLK	0.433
YAP1	ZNF639	0.4327
YAP1	PFDN5	0.4326
YAP1	C19orf21	0.4326
YAP1	RAB9B	0.4324
YAP1	CAMSAP1L1	0.4323
YAP1	SSBP2	0.4312
YAP1	C10orf84	0.4298
YAP1	SSPN	0.4295
YAP1	EMCN	0.4294
YAP1	RSL24D1	0.4292
YAP1	C11orf46	0.429
YAP1	PPP2R5C	0.4285
YAP1	KLHL23	0.4285
YAP1	VEZF1	0.4283
YAP1	TRIM23	0.4282
YAP1	SESTD1	0.4282
YAP1	TMEM199	0.4281
YAP1	PCDHB10	0.4281
YAP1	PBX1	0.4279
YAP1	PREPL	0.4268
YAP1	EFHA2	0.4265
YAP1	SMAD5	0.4264
YAP1	CLDN7	0.4261
YAP1	TCFL5	0.4258
YAP1	JMY	0.4253
YAP1	HN1	0.4252
YAP1	CSDA	0.4251
YAP1	NEK7	0.425
YAP1	TCEA1	0.4248
YAP1	LANCL1	0.4248
YAP1	RPS6KA1	0.4246
YAP1	CAPN5	0.4245
YAP1	MYLK	0.4243
YAP1	TMEM53	0.4243
YAP1	BOD1	0.4239
YAP1	HNRNPA3	0.4224
[truncated: 59,227 more rows]
