# Supplementary material for: Large differences in global transcriptional regulatory programs of normal and tumor colon cells
Source: BMC Cancer. 2014 Sep 24;14:708. doi: 10.1186/1471-2407-14-708 (PMC4182786; doi:10.1186/1471-2407-14-708)
Supplement: Supplementary file 1 — Additional file 1: The two networks representation. (ZIP 2 MB) [file 12885_2014_4884_MOESM1_ESM.zip › Additional File 1/NormalRegulatoryNetwork_TypesOfNodes.txt]

GeneSymbol	TypeOfNode
NPM1	TF
TCF4	TF
PRNP	TF
CAV1	TF
YAP1	TF
RBPMS	TF
DNM2	TF
MLX	TF
RHOQ	TF
SMARCA1	TF
PRR13	TF
PTRF	TF
MORF4L1	TF
PHB	TF
SMAD5	TF
CEBPG	TF
SIRT7	TF
ZEB1	TF
NFIA	TF
BNC2	TF
LMO3	TF
NR3C1	TF
MRPL12	TF
RAN	TF
RSF1	TF
ATRX	TF
VEZF1	TF
WAC	TF
NAA15	TF
GLI3	TF
RUVBL2	TF
C5orf41	TF
ZBTB4	TF
CDH1	TF
WASL	TF
FZD5	TF
ILF2	TF
FLNA	TF
CDX1	TF
PRKAR1A	TF
JUP	TF
WDR77	TF
IL33	TF
TCEA1	TF
PBX3	TF
UBE2I	TF
RUNX1T1	TF
NR5A2	TF
CTNND1	TF
HNRPDL	TF
SAP30	TF
TCEA2	TF
BBX	TF
TGFBR1	TF
PPARG	TF
PBX1	TF
STRAP	TF
WWTR1	TF
JAZF1	TF
MAPK3	TF
HMGB1	TF
PPM1A	TF
EID1	TF
DGKQ	TF
VDR	TF
ZNF639	TF
WWP2	TF
MED24	TF
EBF1	TF
PFDN5	TF
SSBP2	TF
NFAT5	TF
NFIX	TF
GAS7	TF
TCEAL3	TF
NR3C2	TF
CCNA2	TF
MCM7	TF
RRM2	TF
ELK3	TF
EFEMP1	TF
CDKN1C	TF
KCNH2	TF
PEG3	TF
ZBTB20	TF
PRDX3	TF
ZMYND11	TF
FZD7	TF
TCEAL7	TF
MIER3	TF
PHIP	TF
ENO1	TF
TAF9B	TF
PHB2	TF
ELF4	TF
MLL5	TF
ZNF302	TF
TRAK1	TF
FOXP1	TF
CDC6	TF
NR1I2	TF
ZNF362	TF
NR2F2	TF
NR2F6	TF
SMARCD2	TF
MEAF6	TF
KIAA2018	TF
RCOR3	TF
TCEAL4	TF
HAND2	TF
TCEB1	TF
ACVR1B	TF
HNRNPD	TF
CDK1	TF
TFDP1	TF
ASF1B	TF
TCEAL1	TF
PDCD4	TF
MEIS2	TF
ZFPM2	TF
KLF7	TF
MEF2A	TF
CREBZF	TF
NFIC	TF
PPARA	TF
POLR2K	TF
PTGES2	TF
MED13	TF
MAFB	TF
BRMS1L	TF
TGFB1I1	TF
RPL7L1	TF
PRKDC	TF
ZNF292	TF
ATP8B1	TF
NDN	TF
RREB1	TF
RBPJ	TF
SSRP1	TF
SETD7	TF
ZNF511	TF
TOP2A	TF
SUV420H1	TF
DAB2	TF
CHMP1A	TF
CREB3L1	TF
TCEAL6	TF
CAPRIN2	TF
ACVR1	TF
ZSCAN18	TF
TYMS	TF
CHD9	TF
KRAS	TF
TRPS1	TF
PPAP2B	TF
POLR2E	TF
ROR2	TF
MEIS1	TF
TWIST2	TF
MCM3	TF
SKI	TF
RIPK1	TF
ZNF532	TF
MXD1	TF
TSHZ2	TF
YBX1	TF
FZD4	TF
HABP4	TF
MYCBP	TF
POLR2L	TF
PCNA	TF
MCTS1	TF
S1PR1	TF
MCM4	TF
DEK	TF
ZNF25	TF
CEP290	TF
XRCC5	TF
JMY	TF
TCF7L2	TF
ETV1	TF
HSBP1	TF
MED27	TF
AEBP1	TF
HNF4A	TF
CSDE1	TF
LASS6	TF
SFRP2	TF
GPBP1L1	TF
PARP1	TF
PTPRK	TF
TCEAL8	TF
HAT1	TF
NOLC1	TF
MITF	TF
CDC45	TF
ARID3B	TF
E2F8	TF
NFATC4	TF
PDE8A	TF
ELF2	TF
RORA	TF
HTATIP2	TF
CNOT4	TF
VGLL3	TF
MORF4L2	TF
CDT1	TF
CCNL1	TF
BAZ2A	TF
ARID5B	TF
HOXB13	TF
CSDA	TF
DEPDC1	TF
PGR	TF
PA2G4	TF
SATB1	TF
PRMT5	TF
ENG	TF
STAT5B	TF
HCLS1	TF
SCAND1	TF
MYOCD	TF
DNAJB5	TF
SMARCA2	TF
MECP2	TF
RUVBL1	TF
CCDC85B	TF
ZNF84	TF
RHOH	TF
LITAF	TF
ZNF611	TF
PURA	TF
MAF	TF
PHF17	TF
TCEAL2	TF
FOXO4	TF
ZNF367	TF
MCM6	TF
SIVA1	TF
FOXM1	TF
PKIG	TF
BCLAF1	TF
FGFR3	TF
HLF	TF
UBE2N	TF
NLK	TF
NEO1	TF
CBX7	TF
BAHD1	TF
NDNL2	TF
PRDM6	TF
ZFP36L1	TF
DRAP1	TF
PSIP1	TF
FLI1	TF
CNOT2	TF
ZNF280D	TF
FADS1	TF
ACTL6A	TF
FRYL	TF
TAF9	TF
CREM	TF
HNF1B	TF
BMI1	TF
TEAD2	TF
ATAD2	TF
TSHZ3	TF
IRAK1	TF
FOXA2	TF
GLIS2	TF
TSG101	TF
ZNF423	TF
MDFIC	TF
LRRFIP1	TF
TARDBP	TF
MYST4	TF
ACVRL1	TF
NR1H4	TF
ERG	TF
TCF7L1	TF
BTAF1	TF
EHF	TF
AEBP2	TF
PNRC1	TF
EZH1	TF
NKX2-3	TF
MEOX2	TF
TOP2B	TF
SMAD3	TF
MLL	TF
BRMS1	TF
SMAD4	TF
CD86	TF
ZEB2	TF
RBM39	TF
TULP3	TF
VPS25	TF
SUB1	TF
ILF3	TF
SMARCD3	TF
TTF2	TF
TAB2	TF
RQCD1	TF
FOXN3	TF
RBBP7	TF
PRKCB	TF
CGGBP1	TF
HMGA1	TF
RPS14	TF
MAD2L2	TF
LCOR	TF
PCID2	TF
PRDM8	TF
CHD6	TF
ZNF518A	TF
RPL6	TF
DAP	TF
DEDD2	TF
MEF2C	TF
CAMTA1	TF
MYST3	TF
ZNF512	TF
MED21	TF
XBP1	TF
NAB1	TF
INSR	TF
ARID4B	TF
PUF60	TF
MAPK10	TF
TCF12	TF
CENPF	TF
RASSF7	TF
DMTF1	TF
GPBP1	TF
NR2C1	TF
ZBTB7B	TF
BTF3	TF
SREBF2	TF
CEBPA	TF
SCAP	TF
ZNF22	TF
USP47	TF
MIER1	TF
SET	TF
ZNF644	TF
ZNF271	TF
HOXA11	TF
PHF10	TF
COL1A1	TF
DHFR	TF
FGFR2	TF
KHDRBS3	TF
FOXF1	TF
E2F2	TF
PHF20	TF
HSF2	TF
ARHGEF2	TF
CHAF1A	TF
APEX1	TF
HELLS	TF
HINFP	TF
HDAC1	TF
CENPK	TF
PDE8B	TF
NUP62	TF
MNX1	TF
PRMT2	TF
PHOX2B	TF
SPDEF	TF
ESF1	TF
RFXAP	TF
MAPK14	TF
ZBTB47	TF
CREG1	TF
IL16	TF
ZNF575	TF
ZNF207	TF
BCL10	TF
PHF21A	TF
ZFP1	TF
SFPQ	TF
IRF6	TF
PPARGC1A	TF
ZFHX4	TF
PLRG1	TF
PSMD4	TF
MLF1IP	TF
ZNF331	TF
CCNL2	TF
FRY	TF
IKZF1	TF
CC2D1A	TF
ZNF146	TF
GTF2H5	TF
TULP4	TF
RBL2	TF
RFX7	TF
ZNF529	TF
ZNF385B	TF
CALR	TF
DAB2IP	TF
IGF1	TF
BRCA1	TF
WHSC1L1	TF
ARID1B	TF
SAP30L	TF
MXI1	TF
BAZ2B	TF
CDC5L	TF
CNBP	TF
RUNX3	TF
SIRT6	TF
XRN2	TF
UBE2L3	TF
MYSM1	TF
CRTC3	TF
FOXF2	TF
MED13L	TF
TEAD1	TF
MTF1	TF
LANCL2	TF
ETV7	TF
MYD88	TF
SP110	TF
MCM2	TF
ARID4A	TF
RPL7	TF
TFAM	TF
INSM1	TF
SUZ12	TF
NKX3-2	TF
ELF3	TF
NRIP1	TF
ILK	TF
TCF21	TF
ZNF614	TF
HNF4G	TF
ZBTB7C	TF
PABPN1	TF
ERBB2	TF
UHRF1	TF
TICAM1	TF
XRCC6	TF
TAF10	TF
MYBL2	TF
MTERFD1	TF
KDM4A	TF
PLCB1	TF
ZNF32	TF
NONO	TF
HDGF	TF
PARP14	TF
GMCL1	TF
TSHZ1	TF
NCOR1	TF
HOXB2	TF
HOPX	TF
MKL2	TF
SP3	TF
ATXN1	TF
ZFHX3	TF
SS18L1	TF
ZNF823	TF
IRF9	TF
CDKN1B	TF
CAND2	TF
RERE	TF
IRF2BP2	TF
BASP1	TF
HDAC7	TF
IKBKB	TF
MYCBP2	TF
LPIN2	TF
FSTL3	TF
PYCARD	TF
DPY30	TF
KLF11	TF
SLC26A3	TF
ESRRA	TF
AHR	TF
TCF19	TF
TCFL5	TF
TAF4	TF
PRIC285	TF
FOXP2	TF
COPS5	TF
RHOG	TF
FZD1	TF
ZNF503	TF
TRIM33	TF
MAX	TF
RPS3	TF
VPS36	TF
ZNF384	TF
DKK3	TF
ZNF451	TF
MESP1	TF
KHDRBS1	TF
TSFM	TF
ZNF148	TF
POU2AF1	TF
CDX2	TF
KLF4	TF
SF1	TF
TCERG1	TF
SNF8	TF
CBX3	TF
SOX18	TF
SOX7	TF
SLTM	TF
TFCP2L1	TF
MLL3	TF
SCAI	TF
ANP32A	TF
SFRP4	TF
RFX6	TF
SLC2A4RG	TF
ZNF12	TF
TDP2	TF
SRF	TF
GLRX2	TF
ARL2BP	TF
IRF7	TF
TRERF1	TF
ARX	TF
RIPK3	TF
PPP2R1A	TF
PSMC3	TF
ZNF655	TF
GTF3C2	TF
TLR3	TF
MED23	TF
HTATSF1	TF
GLI2	TF
ABLIM3	TF
RAB18	TF
PBX2	TF
RNF6	TF
BCL6	TF
E2F7	TF
MED28	TF
PFN1	TF
ZNF37A	TF
MNDA	TF
CCNC	TF
STAT1	TF
CTNNBIP1	TF
FGF2	TF
ETS1	TF
ZCCHC11	TF
SOX4	TF
EZH2	TF
GTF3A	TF
MED6	TF
ZRANB2	TF
SP100	TF
PCGF5	TF
POLR2A	TF
PCGF3	TF
YBX2	TF
APBB1	TF
SNAPC1	TF
ASCC2	TF
DNMT1	TF
SMAD1	TF
TIMELESS	TF
MLLT10	TF
TRAF5	TF
CREB5	TF
HMOX1	TF
TFB2M	TF
FOXA1	TF
ATF2	TF
PRICKLE1	TF
FLII	TF
ZNF513	TF
USP16	TF
ANKRD49	TF
SUV39H2	TF
RHOA	TF
HCFC2	TF
NFYB	TF
ZNF654	TF
ZZZ3	TF
ZNF266	TF
AFF3	TF
PRRX1	TF
ECSIT	TF
GABPA	TF
FZD8	TF
TCF7	TF
GTF2H3	TF
HLX	TF
AFF1	TF
TSC22D3	TF
BLM	TF
BZW1	TF
COMMD1	TF
NCBP1	TF
CNOT8	TF
TLR2	TF
LBH	TF
KLF3	TF
ZNF345	TF
FUBP1	TF
BHLHE22	TF
TMPO	TF
ATXN7	TF
ZKSCAN1	TF
CDK13	TF
SAP18	TF
NCBP2	TF
MKX	TF
IKZF5	TF
BAZ1B	TF
ZNF83	TF
FOXC1	TF
POGZ	TF
CBX6	TF
NR2C2AP	TF
BMP2	TF
ZNF354A	TF
MTDH	TF
ZNF573	TF
APP	TF
WHSC1	TF
POLR2I	TF
PITX2	TF
ZNF195	TF
ZNF608	TF
CREB1	TF
RAD21	TF
LMCD1	TF
ZBTB44	TF
ELP2	TF
SFRP1	TF
SOX2	TF
ARNT2	TF
SUMO1	TF
MNAT1	TF
DICER1	TF
HOXB5	TF
SNAPC4	TF
HMGA2	TF
TRIP6	TF
EWSR1	TF
SOX11	TF
PRDM2	TF
RING1	TF
KDM1A	TF
CEBPD	TF
FBXO5	TF
BATF2	TF
PREB	TF
TCEAL5	TF
ZNF415	TF
PSMC5	TF
HEY2	TF
OVOL1	TF
SETD2	TF
HMGN1	TF
NFATC1	TF
RB1CC1	TF
SP140	TF
MBTD1	TF
PCBD1	TF
BRWD1	TF
DDX5	TF
EED	TF
CCNE1	TF
IRF3	TF
TSPYL2	TF
ATXN3	TF
KLF12	TF
ZBTB41	TF
TRIM21	TF
ADNP	TF
RCBTB1	TF
FUBP3	TF
PHF19	TF
HBP1	TF
CDCA7	TF
TARBP1	TF
ZNF706	TF
DAXX	TF
ETV5	TF
ZNF462	TF
CITED4	TF
MAML2	TF
ISL1	TF
MEOX1	TF
NEDD4	TF
SND1	TF
CREBBP	TF
MAML3	TF
TUB	TF
AHCTF1	TF
PSRC1	TF
HMGB2	TF
ZNF140	TF
PSMD9	TF
POLR2F	TF
DR1	TF
ZBED4	TF
POLR2C	TF
ZNF592	TF
ERC1	TF
TAF2	TF
ZNF24	TF
KDM5A	TF
ERN2	TF
GTF2F2	TF
OVOL2	TF
FABP4	TF
ZNF91	TF
ZNF304	TF
ZNF154	TF
MED14	TF
ZNF566	TF
ASCL2	TF
KDM3B	TF
SMAD2	TF
NOTCH3	TF
ZNF57	TF
POLR2G	TF
TRIM22	TF
ASCC3	TF
RXRA	TF
BARX2	TF
ZNF711	TF
TADA3	TF
ZBTB43	TF
NSD1	TF
TRIM27	TF
CEBPZ	TF
PHF6	TF
NOD1	TF
NLRC5	TF
SUV39H1	TF
RBM14	TF
TMX1	TF
DNTTIP2	TF
ZNFX1	TF
SIX5	TF
NR2C2	TF
BDP1	TF
USP2	TF
SUPT16H	TF
IHH	TF
HNF1A	TF
NR4A1	TF
ENY2	TF
HOXB9	TF
GTF3C1	TF
KLF16	TF
STAT4	TF
ASH1L	TF
SATB2	TF
KLF2	TF
SAFB2	TF
SOX15	TF
ZNF449	TF
ING4	TF
PSMD10	TF
ZNF585A	TF
MDM4	TF
ZNF652	TF
GATAD2A	TF
ZFP30	TF
SPEN	TF
ZFP90	TF
EDF1	TF
KIAA0776	TF
GREM1	TF
CARHSP1	TF
ZNF577	TF
ZNF322A	TF
ZBTB1	TF
STAT2	TF
ZNF567	TF
ZNF800	TF
TCF20	TF
NRBF2	TF
CEBPB	TF
ZFY	TF
EAF2	TF
ZNF673	TF
ZNF397	TF
EGR1	TF
GRLF1	TF
ZNF593	TF
CBX1	TF
NCOA6	TF
GMEB2	TF
ID4	TF
SIRT5	TF
DNAJC2	TF
HIF1A	TF
SIRT1	TF
ASF1A	TF
PNN	TF
MCM8	TF
NLRC3	TF
SMARCC1	TF
ZNF181	TF
THRB	TF
E2F1	TF
OSR2	TF
RNF20	TF
POLA1	TF
ELF1	TF
NEUROD1	TF
TXNIP	TF
TGFB3	TF
RAI1	TF
ZBTB33	TF
PRDM10	TF
ATF6	TF
DDX1	TF
CTBP2	TF
CALCOCO1	TF
TWIST1	TF
ABCG1	TF
CCAR1	TF
PCGF6	TF
DPF2	TF
TRAF7	TF
YY1	TF
BRD4	TF
ZNF468	TF
MAVS	TF
EGR3	TF
TRIM24	TF
YLPM1	TF
RELB	TF
ASXL1	TF
FZD6	TF
CUX1	TF
PHTF2	TF
NR2F1	TF
CD38	TF
YWHAQ	TF
ASCC1	TF
MAP3K13	TF
FOXD3	TF
RIPK2	TF
KLF6	TF
HOXB8	TF
SIRT2	TF
EGR2	TF
EGLN1	TF
CTNNB1	TF
STRN3	TF
MAP3K1	TF
ITGB3BP	TF
MEN1	TF
MLLT1	TF
MMP14	TF
ZMYM2	TF
TAB3	TF
E2F3	TF
RBAK	TF
RBM15	TF
STK16	TF
CDK12	TF
CIAO1	TF
ZNF175	TF
NIPBL	TF
UIMC1	TF
BMP6	TF
NR4A3	TF
TADA1	TF
LRP6	TF
GTF2H1	TF
YAF2	TF
ICAM1	TF
ZHX1	TF
UBE3A	TF
TERF1	TF
KDM3A	TF
GPS2	TF
SAFB	TF
CHD8	TF
PTEN	TF
YEATS4	TF
LEF1	TF
SOX17	TF
ZFPL1	TF
ATF4	TF
IL6	TF
HOXD8	TF
ZFP91	TF
NIF3L1	TF
RFC1	TF
PATZ1	TF
FBXW11	TF
RORC	TF
RALGAPA1	TF
SMARCAD1	TF
ZNF671	TF
ZNF440	TF
SMO	TF
KDM5C	TF
ZNF281	TF
FST	TF
GATAD1	TF
TEAD4	TF
PPARD	TF
SLA2	TF
CBFB	TF
HHEX	TF
CHD7	TF
ZSCAN21	TF
KLF5	TF
ZNF688	TF
CYLD	TF
SCML1	TF
FAM120B	TF
KAT2B	TF
RNF14	TF
RNF141	TF
CDK11A	TF
NR1H3	TF
FEV	TF
GON4L	TF
SUPT5H	TF
NPAT	TF
LASS5	TF
NAA16	TF
TFEC	TF
TRIB1	TF
PER3	TF
EOMES	TF
MAPK1	TF
FOS	TF
SMARCA4	TF
MED15	TF
MTA1	TF
CRK	TF
ZMIZ2	TF
UBE2V1	TF
NKX2-2	TF
HIP1	TF
ZNF341	TF
MAGED1	TF
SIN3B	TF
SLC30A9	TF
BTG2	TF
APBB2	TF
MEF2D	TF
SMARCC2	TF
NR4A2	TF
POLR3K	TF
IFI16	TF
EAF1	TF
CSRNP1	TF
ZFP82	TF
ZNF521	TF
SIGIRR	TF
SSBP3	TF
BPTF	TF
CBL	TF
JUNB	TF
ZNF784	TF
TARBP2	TF
TRIM28	TF
RB1	TF
PPRC1	TF
SOX6	TF
ZNF337	TF
RNF10	TF
BCL11A	TF
POLR3F	TF
MYB	TF
IRF1	TF
ATF3	TF
TH1L	TF
YEATS2	TF
ZBTB11	TF
ZNF395	TF
ZNF549	TF
ATF1	TF
AFF4	TF
UBA3	TF
ZNF217	TF
CCNK	TF
LRPPRC	TF
KLF9	TF
NUFIP1	TF
POLR2D	TF
FOXD2	TF
RARA	TF
ZNF238	TF
CHD4	TF
ISX	TF
ZNF517	TF
WDR5	TF
FOSB	TF
VOPP1	TF
KLF13	TF
ZNF770	TF
SIK1	TF
ZNF251	TF
MTA2	TF
TCF25	TF
SCYL1	TF
SUPT4H1	TF
POLR2B	TF
MXD4	TF
USP7	TF
NKRF	TF
DNAJA3	TF
LMO4	TF
ZNF805	TF
PAXIP1	TF
NFYC	TF
PITX1	TF
SMARCA5	TF
HOXA10	TF
HR	TF
NFATC3	TF
MYC	TF
ZNF558	TF
IRF4	TF
PHF5A	TF
ZNF268	TF
REXO4	TF
TRIM32	TF
KHSRP	TF
TNFRSF11A	TF
FBXW7	TF
ZNHIT3	TF
RYBP	TF
PBX4	TF
RFX5	TF
ZFP161	TF
THRAP3	TF
CAND1	TF
ATOH1	TF
NCOR2	TF
AKIRIN2	TF
ZNF692	TF
ZBTB2	TF
CHD3	TF
ZNF609	TF
MED10	TF
IL6R	TF
AKNA	TF
ZNF540	TF
HEXIM1	TF
ZNF92	TF
NCOA3	TF
MRRF	TF
SMAD7	TF
RCAN1	TF
SUPT3H	TF
TNFRSF1A	TF
ZNF627	TF
TGIF2	TF
ATF5	TF
C1orf77	TF
E2F5	TF
ZXDC	TF
UBE2B	TF
ABT1	TF
ARID2	TF
MAZ	TF
FOSL2	TF
HMGN5	TF
MED4	TF
SFRP5	TF
PML	TF
EAPP	TF
TXLNG	TF
TFB1M	TF
AKT2	TF
TAF1	TF
TRAK2	TF
ZNF766	TF
CCNT1	TF
PHF2	TF
TBX3	TF
HOXB6	TF
DDX54	TF
ID2	TF
TRIP4	TF
PPP2CA	TF
SRFBP1	TF
TAF1C	TF
VPS72	TF
PER1	TF
PPIE	TF
CBX5	TF
ZXDB	TF
JUN	TF
NCOA4	TF
DDX20	TF
VGLL4	TF
L3MBTL2	TF
ZNF219	TF
BMP3	TF
ZNF202	TF
ZNF277	TF
GDF6	TF
TIAL1	TF
ZBTB48	TF
TAF1B	TF
CDK8	TF
PQBP1	TF
ZNF75A	TF
IKZF3	TF
CBFA2T2	TF
PICALM	TF
MED12	TF
HCFC1	TF
ZNF7	TF
ZNF275	TF
MED18	TF
CDCA7L	TF
PGBD1	TF
ASXL2	TF
ZBTB16	TF
SERTAD1	TF
MED25	TF
ZNF234	TF
IRAK3	TF
FOXN2	TF
ZBTB7A	TF
ESR1	TF
HNRNPUL1	TF
EREG	TF
BMP4	TF
TGFB1	TF
PIAS1	TF
ZNF3	TF
GCLC	TF
TEF	TF
ZBTB24	TF
SMURF2	TF
CREBL2	TF
ZNF276	TF
GTF2A2	TF
DCAF6	TF
GTF2F1	TF
TGS1	TF
LYL1	TF
HSF1	TF
IRF2	TF
CCNH	TF
NOTCH4	TF
TAF3	TF
TCF3	TF
TGIF1	TF
TP53	TF
C14orf43	TF
CHAF1B	TF
E2F6	TF
ZNF28	TF
TCEA3	TF
ZNF613	TF
RLIM	TF
TFCP2	TF
SUPT6H	TF
PSPC1	TF
LPIN1	TF
FOXO3	TF
TESC	TF
HOXB7	TF
BACH2	TF
SNAI2	TF
ZNF133	TF
TMF1	TF
MYBBP1A	TF
HIPK1	TF
ZNF445	TF
HDAC6	TF
KCTD1	TF
CCT4	Target
METAP2	Target
ERH	Target
GINS1	Target
SFRS13A	Target
UBA2	Target
SNRPD2	Target
ZWINT	Target
FEN1	Target
GPN3	Target
TMEM97	Target
GINS2	Target
RFC3	Target
SIPA1L3	Target
CHEK1	Target
PAICS	Target
TMEM48	Target
POLE2	Target
DTL	Target
TRIP13	Target
RPL35	Target
GINS4	Target
FAM111B	Target
DARS	Target
THOC7	Target
CENPW	Target
DYRK2	Target
AHCY	Target
ZWILCH	Target
CD44	Target
THOC4	Target
ADSL	Target
BRIX1	Target
PDIA4	Target
LYRM4	Target
SNRPF	Target
IPO5	Target
PARK7	Target
PRMT1	Target
C1orf115	Target
C1orf106	Target
NUP88	Target
RAD54B	Target
CHAC2	Target
CAPN2	Target
DRG1	Target
NDUFAF2	Target
CCT5	Target
NAP1L1	Target
RPS13	Target
KIAA1671	Target
CSE1L	Target
COMMD10	Target
SYNCRIP	Target
SLC17A4	Target
ATP1B1	Target
LDHB	Target
DCUN1D5	Target
PWP1	Target
SNRPE	Target
RBMX	Target
MRPL52	Target
RPL7A	Target
DPH5	Target
TMEM127	Target
SDF2L1	Target
MRPL24	Target
BOD1	Target
CDK4	Target
TIPIN	Target
LRRC59	Target
EXOSC2	Target
ACBD6	Target
TUBB	Target
SSBP1	Target
PRPS1	Target
MRPS23	Target
EIF2A	Target
APPL2	Target
SLC38A5	Target
DNAJC8	Target
DIMT1L	Target
SEC61B	Target
TRMT112	Target
HMBS	Target
CCT2	Target
GGCT	Target
SF3A3	Target
MEP1A	Target
VARS	Target
RIOK3	Target
EEF1E1	Target
RPL24	Target
IARS	Target
WDR12	Target
PPIL1	Target
RPL14	Target
SEMA6A	Target
NUCKS1	Target
TSEN15	Target
GART	Target
GCC2	Target
SSB	Target
MARVELD3	Target
DKC1	Target
RPL4	Target
C11orf58	Target
TOMM6	Target
PLDN	Target
RPL10A	Target
CDK2AP1	Target
CNNM4	Target
SLC9A3R1	Target
PRSS8	Target
MATR3	Target
MRPL33	Target
MRPS27	Target
RPL30	Target
FAM23A	Target
SRP72	Target
TMEM120A	Target
RPL37A	Target
SHMT2	Target
DOCK5	Target
HSPD1	Target
ZFYVE27	Target
HN1L	Target
GNPNAT1	Target
RPL18A	Target
PSEN1	Target
ST14	Target
IGSF3	Target
PLEKHG6	Target
NUDCD2	Target
PPIB	Target
EIF4A1	Target
BOLA3	Target
ANXA5	Target
MGLL	Target
SLC22A23	Target
FXYD3	Target
CDKN2B	Target
NBR1	Target
ACVR2A	Target
EPN1	Target
UTP11L	Target
RPS23	Target
PAG1	Target
GPATCH4	Target
SLC26A2	Target
C3orf26	Target
STK24	Target
EIF2B3	Target
STX3	Target
RPL5	Target
TMEM64	Target
CAMK2N1	Target
CETN2	Target
EIF5B	Target
IPO7	Target
FAM108C1	Target
CDHR5	Target
MGAT4A	Target
MCM10	Target
SPINT1	Target
REXO2	Target
RSL24D1	Target
C11orf73	Target
CELF2	Target
LIMA1	Target
CALU	Target
NOP58	Target
RSL1D1	Target
FAM98A	Target
COL17A1	Target
ACSS2	Target
CEACAM7	Target
USP14	Target
KIAA1522	Target
MAGI3	Target
NAA20	Target
RPS17	Target
RPS5	Target
METTL5	Target
SLC26A6	Target
SFRS3	Target
HSD17B2	Target
EBNA1BP2	Target
PJA1	Target
TRANK1	Target
LASP1	Target
IFNGR2	Target
STOML2	Target
DLG3	Target
SNRPD1	Target
PHLPP2	Target
POLE3	Target
C19orf53	Target
WIPF2	Target
RPA2	Target
PFDN2	Target
TMEM45B	Target
RPP30	Target
FAIM	Target
TMC4	Target
PTPRF	Target
NUTF2	Target
MYEOV2	Target
PPAPDC2	Target
MAST2	Target
RETSAT	Target
DDX50	Target
SPINT2	Target
ZDHHC3	Target
RPL15	Target
MRPL3	Target
FMO4	Target
BECN1	Target
HPRT1	Target
ZSWIM6	Target
DEF8	Target
LYSMD2	Target
RPL9	Target
RPS10	Target
CLCN2	Target
PYCR2	Target
C14orf166	Target
MPP5	Target
VIPR1	Target
RUNDC1	Target
PLEKHM1	Target
CTTNBP2NL	Target
GGT6	Target
TMEM63B	Target
ATXN10	Target
RAD1	Target
KCTD20	Target
ANAPC1	Target
TIMP1	Target
PAQR8	Target
C2orf24	Target
CEACAM5	Target
NAT15	Target
ABCE1	Target
ARHGAP27	Target
NACA2	Target
RPL19	Target
TTC37	Target
PSMC2	Target
EIF2S2	Target
NACA	Target
LTV1	Target
COPS6	Target
LYAR	Target
PRR15	Target
RNASEH2B	Target
PTPRH	Target
EIF3G	Target
EIF4EBP2	Target
PLXNB2	Target
RPS11	Target
HAUS2	Target
FAM134A	Target
CLIC5	Target
RAD51C	Target
TPRN	Target
RBM47	Target
ECHDC2	Target
GTPBP4	Target
EPS8L2	Target
ZC3HAV1L	Target
KCNK5	Target
HSCB	Target
TMEM170A	Target
RANGRF	Target
RPS7	Target
C9orf30	Target
PRKRA	Target
CPEB3	Target
SSX2IP	Target
TP53INP2	Target
ENOPH1	Target
P2RX4	Target
PEX3	Target
GADD45GIP1	Target
PLD1	Target
COPS4	Target
DPH2	Target
AGXT2L2	Target
DENR	Target
WDR61	Target
NUP54	Target
CHP	Target
LUC7L2	Target
EIF3M	Target
EIF2S1	Target
RPN2	Target
INPP5J	Target
PDZD3	Target
MAGOH	Target
SORT1	Target
SLBP	Target
RPL3	Target
LRRC1	Target
IGF2R	Target
MRPS26	Target
HNRNPR	Target
PTPN11	Target
METTL9	Target
AHCYL2	Target
PEMT	Target
SPIRE2	Target
SHROOM3	Target
GLRX3	Target
PPP1R14B	Target
TPCN1	Target
ECE1	Target
MRPL9	Target
C20orf112	Target
WDR78	Target
HSP90B1	Target
EEF1B2	Target
PTPLAD1	Target
LOC646627	Target
PLXNA2	Target
MSH6	Target
HNRNPA3	Target
SEMA6D	Target
LSM10	Target
KIAA1430	Target
DDX19A	Target
SDAD1	Target
TMCC3	Target
FAM102A	Target
RPL10	Target
GOT2	Target
PDCD6IP	Target
UBE2V2	Target
PNO1	Target
MYO1D	Target
KIAA0247	Target
LRRC58	Target
TMEM126A	Target
GRAMD3	Target
CANX	Target
SLC22A5	Target
SFXN1	Target
EPS8	Target
PIGS	Target
GNG12	Target
SLC9A1	Target
CORO1B	Target
CLRN3	Target
SEC63	Target
PIP4K2C	Target
CASP7	Target
DNM1L	Target
MARK2	Target
POMT1	Target
DTWD1	Target
RELL1	Target
KPNB1	Target
N6AMT2	Target
MINA	Target
RAB4B	Target
HNRNPA1	Target
RGPD4	Target
TMEM133	Target
GEMIN5	Target
LAMP1	Target
PTPMT1	Target
AGFG2	Target
PTPRR	Target
C1orf123	Target
HIST1H2BD	Target
TMEM56	Target
RMND5A	Target
PDE6A	Target
EIF3J	Target
ZCCHC9	Target
HN1	Target
TIMM9	Target
RHOC	Target
RNF103	Target
ABHD3	Target
APLP2	Target
OGFOD1	Target
NUDT21	Target
GUCA2A	Target
RPL11	Target
NAP1L4	Target
C4orf43	Target
ZMYND8	Target
ACSL5	Target
CHMP4B	Target
MTHFD1L	Target
DIS3L	Target
ACAA1	Target
ACOX1	Target
KIAA0174	Target
OPN3	Target
MAGOHB	Target
OSBPL2	Target
MAGI1	Target
TAX1BP3	Target
TMEM37	Target
FAM165B	Target
ARL4A	Target
ITFG1	Target
TPD52L1	Target
SDCBP2	Target
RPL21	Target
TJP3	Target
C12orf24	Target
LCMT1	Target
C19orf33	Target
IPO11	Target
DHRS11	Target
PDCD5	Target
IKBIP	Target
XPOT	Target
NME7	Target
PRKCD	Target
TUBA1B	Target
GLO1	Target
MRPS35	Target
DBR1	Target
HNRNPC	Target
GPHN	Target
ESPN	Target
LOC100130933	Target
RILP	Target
CTDSP2	Target
SYPL1	Target
MALL	Target
NOL7	Target
TYW3	Target
SLC25A32	Target
PPP1R14D	Target
RAB9A	Target
URGCP	Target
RPS16	Target
RPS9	Target
GOLGB1	Target
MRFAP1	Target
DNA2	Target
ARHGEF18	Target
ANXA11	Target
PLAC8	Target
RPL38	Target
CLSTN1	Target
PDLIM1	Target
HPS1	Target
BTNL3	Target
ANP32E	Target
MRPL36	Target
NMD3	Target
EMG1	Target
ACOT8	Target
GRAMD4	Target
METTL3	Target
KIF3B	Target
FRMD1	Target
GBA	Target
SOS1	Target
NUDCD1	Target
USH1C	Target
MTAP	Target
EIF3E	Target
SORD	Target
SMNDC1	Target
DTD1	Target
OTUD6B	Target
MRTO4	Target
FTSJ2	Target
TMEM171	Target
ACLY	Target
NADK	Target
SPATS2L	Target
ASNSD1	Target
B3GALT4	Target
WDR75	Target
CSNK1A1	Target
GCOM1	Target
SGK2	Target
IL32	Target
JOSD1	Target
TBCA	Target
CLIP2	Target
DPM1	Target
RALY	Target
ASPH	Target
SNX5	Target
RPAP3	Target
SECTM1	Target
HIST1H1C	Target
GCNT3	Target
SPATA5	Target
AMACR	Target
VPS28	Target
PPP1R11	Target
NAA25	Target
POR	Target
ABHD12	Target
RRP15	Target
PRSS3	Target
VAMP8	Target
TPRG1L	Target
NSA2	Target
SLC6A8	Target
GYPC	Target
QKI	Target
ITPR1	Target
SNN	Target
FAM129A	Target
ANTXR1	Target
ZCCHC24	Target
CCDC69	Target
RBMS1	Target
FGFR1	Target
AP1S2	Target
ATP2B4	Target
SH3BP5	Target
GUCY1A3	Target
SPARCL1	Target
GPR124	Target
SPG20	Target
MFAP4	Target
TSPYL5	Target
TIMP3	Target
VEGFB	Target
GNAI2	Target
LHFP	Target
VIM	Target
OLFML3	Target
C14orf4	Target
SYNE1	Target
CNRIP1	Target
SETBP1	Target
CAV2	Target
C1S	Target
ARMCX1	Target
C7	Target
PEA15	Target
LAMA4	Target
FAM65A	Target
FYN	Target
FRMD6	Target
DPYSL2	Target
TIMP2	Target
GPRASP1	Target
PTPRM	Target
ABI2	Target
TMOD1	Target
NTM	Target
ATP8B2	Target
MSN	Target
DOCK11	Target
CLU	Target
CDK14	Target
SLC8A1	Target
ANXA6	Target
IGFBP7	Target
CSGALNACT1	Target
PGCP	Target
ADARB1	Target
HEG1	Target
RBMS3	Target
CMTM3	Target
ITIH5	Target
SASH1	Target
TTC28	Target
RAI2	Target
CCDC50	Target
KLHL5	Target
ANK2	Target
COL6A1	Target
BEX4	Target
C7orf58	Target
C1R	Target
DLC1	Target
ARHGEF6	Target
UBE2E2	Target
BLVRA	Target
SYT11	Target
LSAMP	Target
DENND5A	Target
SLC39A6	Target
HTRA1	Target
FAM164A	Target
CXCL12	Target
SEPT6	Target
TFPI	Target
CD99L2	Target
TRIB2	Target
C11orf95	Target
CTSF	Target
KCNN3	Target
SGTB	Target
PMP22	Target
LIMS1	Target
CCDC88A	Target
LAMB2	Target
ADH1B	Target
MAP3K3	Target
LRRK2	Target
CD81	Target
RAB34	Target
MAP4K4	Target
IL6ST	Target
CEP170	Target
ITPKB	Target
FRMD4A	Target
BICD2	Target
SELM	Target
KLHDC8B	Target
UCHL1	Target
ARHGEF16	Target
ROBO1	Target
RGL1	Target
TMOD2	Target
COLEC12	Target
TPST1	Target
KANK2	Target
SERPINF1	Target
IL11RA	Target
CCNI	Target
SH3BGRL	Target
IQSEC1	Target
TUBG2	Target
LTBP3	Target
SACS	Target
PAK4	Target
PCSK7	Target
GFRA1	Target
INPP4A	Target
FNBP1	Target
PTPRS	Target
SNRPN	Target
PLEKHO1	Target
RAB11FIP2	Target
NFASC	Target
SGCE	Target
GNG2	Target
SLC9A9	Target
CHN1	Target
SCRN1	Target
PRKD3	Target
RHOJ	Target
FAM13B	Target
COL1A2	Target
AHNAK2	Target
RAB8B	Target
RAB31	Target
CSRP2	Target
MAN1C1	Target
PHC1	Target
ANGPT1	Target
RDX	Target
GPR183	Target
AIDA	Target
PCM1	Target
FHL1	Target
DSTYK	Target
IFFO1	Target
PPT1	Target
SEC22C	Target
KIAA1949	Target
PCDH9	Target
CHST15	Target
PCK2	Target
RBM9	Target
TXNDC15	Target
LDOC1	Target
C6orf136	Target
AP1M2	Target
C6orf48	Target
C3	Target
CLDND1	Target
USP11	Target
CLIC2	Target
EMP3	Target
STMN3	Target
OAZ2	Target
GLIPR1	Target
DPYD	Target
DSEL	Target
SAR1B	Target
PTN	Target
EFHA2	Target
BAG2	Target
RILPL2	Target
RRAGD	Target
MAPK13	Target
TMEM109	Target
DCN	Target
NAV3	Target
FAM83E	Target
FAM49A	Target
CADM1	Target
ADRBK2	Target
MGC9913	Target
FAM190B	Target
TSPAN4	Target
LIX1L	Target
SLC15A4	Target
ENTPD1	Target
DAPK1	Target
GPNMB	Target
CEP68	Target
GGTA1	Target
FUT6	Target
A2M	Target
ARHGAP24	Target
STXBP2	Target
FAM70A	Target
PCNP	Target
WNK1	Target
SERPING1	Target
EHD2	Target
BCAR1	Target
CCDC109A	Target
LIFR	Target
APH1B	Target
ELMO3	Target
MARVELD2	Target
PLEKHO2	Target
S1PR3	Target
ACY1	Target
DEGS1	Target
PLEKHA2	Target
SV2B	Target
FKBP10	Target
SORCS1	Target
FILIP1L	Target
ST3GAL2	Target
BEND5	Target
ZDHHC12	Target
RASSF2	Target
GIMAP8	Target
RAB7L1	Target
ABI3BP	Target
IGFBP3	Target
CHST14	Target
SRPK2	Target
CTSK	Target
SCPEP1	Target
PLXND1	Target
PPFIBP1	Target
PLEKHJ1	Target
WIPF1	Target
ATG4D	Target
RECQL	Target
PPAP2C	Target
TMEM41B	Target
GIPC1	Target
EIF4B	Target
STARD9	Target
C10orf72	Target
FCHSD2	Target
CADM3	Target
GPD2	Target
CTAGE5	Target
SLC41A1	Target
LAMC1	Target
EEF1D	Target
GNG7	Target
FAM118B	Target
NMNAT1	Target
PFKL	Target
LTBP2	Target
ADAM19	Target
LNX2	Target
LOC339803	Target
RAB3IL1	Target
ABCA6	Target
GNB5	Target
GATM	Target
MAL	Target
GIMAP4	Target
PANK3	Target
PCOLCE	Target
RFTN1	Target
SPRYD4	Target
TNK1	Target
HOOK1	Target
ST8SIA1	Target
ENDOG	Target
CDS1	Target
NEK9	Target
VTA1	Target
C6orf204	Target
PIP4K2A	Target
DNPEP	Target
RNF216	Target
RBP1	Target
GRAMD1A	Target
ENPP2	Target
ZMYM4	Target
USP30	Target
MTR	Target
TGFBR2	Target
ARHGAP15	Target
KIAA1274	Target
GSS	Target
DOCK9	Target
BST2	Target
TRO	Target
C1orf54	Target
C12orf49	Target
PLXDC1	Target
EPB41L5	Target
PPP6C	Target
KLC4	Target
TSPAN8	Target
TMEM8A	Target
DSE	Target
SPARC	Target
DACT1	Target
MAP7	Target
SEPT4	Target
MMD	Target
[truncated: 4,644 more rows]
