# Supplementary material for: Large differences in global transcriptional regulatory programs of normal and tumor colon cells
Source: BMC Cancer. 2014 Sep 24;14:708. doi: 10.1186/1471-2407-14-708 (PMC4182786; doi:10.1186/1471-2407-14-708)
Supplement: Supplementary file 1 — Additional file 1: The two networks representation. (ZIP 2 MB) [file 12885_2014_4884_MOESM1_ESM.zip › Additional File 1/TumorRegulatoryNetwork_ListOfEdges.txt]

SourceInteraction	TargetInteraction	MI
ZEB1	JAM3	0.5566
ZEB1	FERMT2	0.5491
ZEB1	MRVI1	0.5482
ZEB1	EFEMP2	0.5459
ZEB1	TCF4	0.5418
ZEB1	CALD1	0.5401
ZEB1	MYLK	0.54
ZEB1	A2M	0.5387
ZEB1	MPDZ	0.5374
ZEB1	FBN1	0.5317
ZEB1	ACTA2	0.5313
ZEB1	COX7A1	0.5284
ZEB1	EMILIN1	0.5282
ZEB1	PTPRM	0.5221
ZEB1	RECK	0.5217
ZEB1	MSRB3	0.5211
ZEB1	GPC6	0.5199
ZEB1	LDB2	0.5165
ZEB1	C20orf194	0.5161
ZEB1	RFTN1	0.5139
ZEB1	NNMT	0.5134
ZEB1	GNB4	0.5133
ZEB1	C1S	0.5128
ZEB1	RUNX1T1	0.5108
ZEB1	FSTL1	0.5105
ZEB1	MRC2	0.5096
ZEB1	LHFP	0.5078
ZEB1	C1R	0.5055
ZEB1	PDGFRB	0.5055
ZEB1	GUCY1B3	0.5032
ZEB1	VCAN	0.5028
ZEB1	NXN	0.5019
ZEB1	GPR124	0.5014
ZEB1	HEG1	0.5006
ZEB1	DDR2	0.4981
ZEB1	ANTXR1	0.4978
ZEB1	CDH11	0.4974
ZEB1	FRMD6	0.4966
ZEB1	WWTR1	0.4958
ZEB1	GUCY1A3	0.4957
ZEB1	TAGLN	0.4956
ZEB1	LAMA4	0.4954
ZEB1	TSHZ2	0.4945
ZEB1	SULF1	0.4935
ZEB1	DCN	0.4924
ZEB1	PCDH7	0.4923
ZEB1	COL6A3	0.4922
ZEB1	ENTPD1	0.4919
ZEB1	ECM2	0.4917
ZEB1	EFEMP1	0.4914
ZEB1	CNRIP1	0.4908
ZEB1	SERPINF1	0.4907
ZEB1	FIBIN	0.4865
ZEB1	CFH	0.4864
ZEB1	DLC1	0.4853
ZEB1	SPOCK1	0.4853
ZEB1	SGCE	0.4848
ZEB1	TSPYL5	0.4843
ZEB1	RBMS3	0.4841
ZEB1	HTRA3	0.4834
ZEB1	BNC2	0.4831
ZEB1	IGFBP7	0.4828
ZEB1	RAB31	0.4818
ZEB1	SPARC	0.4809
ZEB1	LDOC1	0.4807
ZEB1	FHL1	0.479
ZEB1	TIMP2	0.4786
ZEB1	SDC2	0.4786
ZEB1	GAS7	0.477
ZEB1	ARMCX1	0.4763
ZEB1	MEIS1	0.4747
ZEB1	ZEB2	0.4743
ZEB1	GGT5	0.4739
ZEB1	MAF	0.4724
ZEB1	MRAS	0.4717
ZEB1	CMTM3	0.4717
ZEB1	AXL	0.4713
ZEB1	KANK2	0.4708
ZEB1	NAP1L3	0.4704
ZEB1	IGFBP5	0.4704
ZEB1	MGP	0.4686
ZEB1	SERPING1	0.468
ZEB1	IL1R1	0.4677
ZEB1	PEG3	0.4667
ZEB1	HTRA1	0.4663
ZEB1	COL5A2	0.4662
ZEB1	TUBB6	0.4659
ZEB1	AOC3	0.4654
ZEB1	TNS1	0.4645
ZEB1	PMP22	0.4643
ZEB1	RAB34	0.4641
ZEB1	STON1	0.4641
ZEB1	EHD2	0.4637
ZEB1	COL6A2	0.4636
ZEB1	AMOTL1	0.4624
ZEB1	FGFR1	0.4623
ZEB1	PHLDB2	0.4623
ZEB1	EDIL3	0.4608
ZEB1	PDGFC	0.4604
ZEB1	ENOX1	0.4593
ZEB1	ZFPM2	0.4588
ZEB1	MXRA8	0.4581
ZEB1	PRICKLE1	0.458
ZEB1	COL18A1	0.4575
ZEB1	RARRES2	0.4574
ZEB1	TSHZ3	0.4571
ZEB1	PDE1A	0.4571
ZEB1	VIM	0.4566
ZEB1	PKD2	0.4559
ZEB1	FZD4	0.4557
ZEB1	DZIP1	0.4555
ZEB1	GEFT	0.4552
ZEB1	PTPLAD2	0.455
ZEB1	FILIP1L	0.4545
ZEB1	AKAP12	0.4544
ZEB1	LAYN	0.4531
ZEB1	THY1	0.4524
ZEB1	S1PR1	0.4519
ZEB1	PABPC4L	0.4519
ZEB1	TEK	0.4517
ZEB1	LGALS1	0.4511
ZEB1	WIPF1	0.4497
ZEB1	TGFB1I1	0.4493
ZEB1	VCAM1	0.4489
ZEB1	ELTD1	0.4485
ZEB1	TSPAN4	0.4485
ZEB1	GLIS2	0.4484
ZEB1	GYPC	0.4483
ZEB1	NEXN	0.4477
ZEB1	ANGPT1	0.447
ZEB1	TMEM47	0.4464
ZEB1	FAM171B	0.4463
ZEB1	AKT3	0.4461
ZEB1	KCNE4	0.4459
ZEB1	FBLN1	0.4458
ZEB1	VEGFC	0.4457
ZEB1	C16orf45	0.4441
ZEB1	TRO	0.4436
ZEB1	NOTCH3	0.4434
ZEB1	EFS	0.4433
ZEB1	ECSCR	0.4425
ZEB1	CLEC14A	0.4424
ZEB1	PTRF	0.4423
ZEB1	PLN	0.4421
ZEB1	GNG11	0.4421
ZEB1	SPARCL1	0.4416
ZEB1	SYT11	0.4415
ZEB1	SYDE1	0.4396
ZEB1	CNN1	0.4391
ZEB1	VASN	0.4391
ZEB1	IGFBP6	0.4379
ZEB1	SPG20	0.4376
ZEB1	DNAJB5	0.4374
ZEB1	MFGE8	0.4371
ZEB1	ARHGEF6	0.437
ZEB1	LPHN2	0.437
ZEB1	RBPMS2	0.4364
ZEB1	MRGPRF	0.4361
ZEB1	DACT3	0.4356
ZEB1	PLEKHO1	0.4347
ZEB1	CCDC88A	0.434
ZEB1	SMARCA1	0.4334
ZEB1	HLX	0.433
ZEB1	COL4A2	0.4328
ZEB1	CRYAB	0.4324
ZEB1	PECAM1	0.4323
ZEB1	NR3C1	0.4323
ZEB1	CD93	0.4307
ZEB1	SDPR	0.4306
ZEB1	BGN	0.43
ZEB1	PDLIM3	0.4292
ZEB1	JAM2	0.4285
ZEB1	EPHA3	0.4281
ZEB1	MEF2C	0.4278
ZEB1	TMTC1	0.4277
ZEB1	NDN	0.4275
ZEB1	MCC	0.4268
ZEB1	FXYD6	0.4262
ZEB1	TCEAL7	0.4243
ZEB1	FAM20C	0.4235
ZEB1	TUBA1A	0.4214
ZEB1	LBH	0.4208
ZEB1	PALLD	0.4206
ZEB1	QKI	0.4205
ZEB1	MAP9	0.4203
ZEB1	NUAK1	0.4201
ZEB1	SYNPO2	0.4199
ZEB1	CRISPLD1	0.4196
ZEB1	GLI2	0.4183
ZEB1	SETBP1	0.4181
ZEB1	GNG2	0.4176
ZEB1	MAP1B	0.417
ZEB1	ABCC9	0.4167
ZEB1	CRIP2	0.4163
ZEB1	MSN	0.416
ZEB1	TGFB1	0.4155
ZEB1	PLAT	0.4154
ZEB1	TUSC3	0.4148
ZEB1	LMOD1	0.414
ZEB1	LOC644538	0.4136
ZEB1	AIF1	0.4128
ZEB1	EDNRA	0.4124
ZEB1	KAL1	0.4123
ZEB1	SNAI2	0.4122
ZEB1	MYH11	0.4118
ZEB1	FEZ1	0.4114
ZEB1	TPM2	0.4109
ZEB1	LRCH2	0.4103
ZEB1	HVCN1	0.4094
ZEB1	GJA1	0.4093
ZEB1	RASL12	0.4091
ZEB1	TRPS1	0.4086
ZEB1	EMCN	0.4085
ZEB1	MN1	0.4083
ZEB1	JAZF1	0.4081
ZEB1	FAM126A	0.4077
ZEB1	INMT	0.4077
ZEB1	CD109	0.4069
ZEB1	C7orf58	0.4066
ZEB1	FOXF1	0.4063
ZEB1	PODN	0.406
ZEB1	IFFO1	0.4056
ZEB1	S1PR3	0.4051
ZEB1	HSPB8	0.4046
ZEB1	PXDN	0.4036
ZEB1	FAM127C	0.4034
ZEB1	KIAA1462	0.4034
ZEB1	DPYSL3	0.403
ZEB1	RGS5	0.4026
ZEB1	ETS1	0.4022
ZEB1	DSE	0.402
ZEB1	ITGA5	0.4018
ZEB1	SERPINH1	0.4016
ZEB1	MAP1A	0.4015
ZEB1	IGFBP3	0.4006
ZEB1	LRRN4CL	0.4004
ZEB1	HEYL	0.4003
ZEB1	THSD7A	0.3997
ZEB1	SCHIP1	0.3997
ZEB1	PCDH17	0.3991
ZEB1	ELK3	0.3986
ZEB1	MGC9913	0.3986
ZEB1	RHOJ	0.3985
ZEB1	ERG	0.3984
ZEB1	LIFR	0.3981
ZEB1	ITPR1	0.3975
ZEB1	HSPG2	0.3968
ZEB1	CYGB	0.3967
ZEB1	PTN	0.3965
ZEB1	ATP2B4	0.3956
ZEB1	PAPLN	0.3952
ZEB1	TIMP3	0.3946
ZEB1	VWF	0.3946
ZEB1	CALCRL	0.3945
ZEB1	PRICKLE2	0.3944
ZEB1	UNC5B	0.3943
ZEB1	SOX18	0.3943
ZEB1	MAGEH1	0.3941
ZEB1	RCAN2	0.3938
ZEB1	AG2	0.3934
ZEB1	SGIP1	0.3933
ZEB1	HOXB2	0.3932
ZEB1	TTC28	0.3927
ZEB1	VASH1	0.3922
ZEB1	ITGAV	0.3917
ZEB1	LSAMP	0.3912
ZEB1	DAAM2	0.3908
ZEB1	ASAM	0.3897
ZEB1	PEA15	0.3894
ZEB1	BEX4	0.3893
ZEB1	FAM155A	0.3892
ZEB1	ESAM	0.3891
ZEB1	GULP1	0.3891
ZEB1	PLCL1	0.389
ZEB1	HEY1	0.3886
ZEB1	FAT4	0.3883
ZEB1	MAP3K3	0.3877
ZEB1	ACTG2	0.3876
ZEB1	RERG	0.3873
ZEB1	ZNF154	0.3867
ZEB1	AMPH	0.3866
ZEB1	FKBP7	0.3863
ZEB1	MAN1C1	0.3863
ZEB1	CACNA1H	0.3862
ZEB1	PPP1R14A	0.3853
ZEB1	LRRC17	0.3853
ZEB1	ELOVL4	0.3849
ZEB1	HEY2	0.3846
ZEB1	SLC8A1	0.3844
ZEB1	MEOX2	0.3841
ZEB1	KCNT2	0.3839
ZEB1	GLRB	0.3839
ZEB1	LTBP1	0.3828
ZEB1	RBMS1	0.3817
ZEB1	FGD5	0.3814
ZEB1	RAMP2	0.381
ZEB1	KIAA0495	0.3799
ZEB1	PDZD2	0.379
ZEB1	SHANK3	0.3784
ZEB1	sep-04	0.3781
TCF4	RFTN1	0.5577
TCF4	ZEB1	0.5418
TCF4	MRVI1	0.5345
TCF4	EFEMP2	0.5338
TCF4	EMILIN1	0.5327
TCF4	A2M	0.5309
TCF4	CALD1	0.5278
TCF4	LDB2	0.5277
TCF4	JAM3	0.5276
TCF4	FBN1	0.5262
TCF4	PDGFRB	0.5243
TCF4	ATP8B2	0.5242
TCF4	C1S	0.5214
TCF4	MRC2	0.5206
TCF4	FSTL1	0.519
TCF4	GPC6	0.5184
TCF4	C1R	0.5176
TCF4	HEG1	0.5174
TCF4	RUNX1T1	0.5171
TCF4	NNMT	0.5158
TCF4	COX7A1	0.5157
TCF4	LAMA4	0.5152
TCF4	RECK	0.5148
TCF4	GNB4	0.514
TCF4	VCAN	0.5123
TCF4	NXN	0.5116
TCF4	MOXD1	0.5071
TCF4	GPR124	0.5064
TCF4	ANTXR1	0.5062
TCF4	CDH11	0.5061
TCF4	FBLN1	0.506
TCF4	GAS7	0.5054
TCF4	LHFP	0.5053
TCF4	FLRT2	0.5047
TCF4	SERPINF1	0.5042
TCF4	DLC1	0.5034
TCF4	FRMD6	0.5031
TCF4	GLT8D2	0.503
TCF4	DCN	0.5002
TCF4	GUCY1B3	0.4997
TCF4	MMP2	0.4995
TCF4	CNRIP1	0.4979
TCF4	TSHZ2	0.497
TCF4	TIMP2	0.497
TCF4	ENTPD1	0.4962
TCF4	CFH	0.494
TCF4	IGFBP7	0.4939
TCF4	RBMS3	0.493
TCF4	FIBIN	0.4928
TCF4	BNC2	0.4918
TCF4	SERPING1	0.4917
TCF4	COL6A3	0.491
TCF4	THY1	0.489
TCF4	GUCY1A3	0.4886
TCF4	AXL	0.4886
TCF4	FERMT2	0.4881
TCF4	HTRA3	0.4877
TCF4	TSPYL5	0.486
TCF4	ACTA2	0.4857
TCF4	MPDZ	0.4854
TCF4	SPARC	0.4852
TCF4	MXRA5	0.4852
TCF4	ISLR	0.4852
TCF4	RAB31	0.4849
TCF4	CTSK	0.4849
TCF4	SDC2	0.4841
TCF4	COL3A1	0.483
TCF4	ECM2	0.4829
TCF4	LDOC1	0.482
TCF4	SGCE	0.4818
TCF4	COL8A1	0.4817
TCF4	CMTM3	0.4814
TCF4	MGP	0.481
TCF4	EFEMP1	0.4809
TCF4	OLFML2B	0.4804
TCF4	HTRA1	0.4802
TCF4	MYLK	0.4802
TCF4	COL14A1	0.479
TCF4	LUM	0.4781
TCF4	COL6A2	0.4764
TCF4	IL1R1	0.4748
TCF4	PMP22	0.4727
TCF4	RARRES2	0.4721
TCF4	MRAS	0.4718
TCF4	COL1A2	0.4715
TCF4	EHD2	0.4711
TCF4	COL5A1	0.4702
TCF4	LTBP2	0.4694
TCF4	TUBB6	0.4688
TCF4	IGFBP5	0.4681
TCF4	SGCD	0.4676
TCF4	VIM	0.4671
TCF4	TSHZ3	0.467
TCF4	LOXL1	0.466
TCF4	FGFR1	0.4659
TCF4	TEK	0.4651
TCF4	PHLDB2	0.4648
TCF4	PDGFC	0.4648
TCF4	MEIS1	0.4647
TCF4	SULF1	0.4635
TCF4	DDR2	0.4619
TCF4	TAGLN	0.4619
TCF4	LPHN2	0.4617
TCF4	COL18A1	0.4616
TCF4	COL6A1	0.4615
TCF4	FZD4	0.4614
TCF4	LGALS1	0.4612
TCF4	SYDE1	0.4595
TCF4	S1PR1	0.4591
TCF4	DZIP1	0.4591
TCF4	ANGPT1	0.4583
TCF4	MXRA8	0.4582
TCF4	MFAP4	0.4581
TCF4	CTHRC1	0.4581
TCF4	FBLN5	0.4568
TCF4	RAB34	0.4561
TCF4	PDE1A	0.456
TCF4	WWTR1	0.4559
TCF4	VCAM1	0.4544
TCF4	GYPC	0.4541
TCF4	PLEKHO1	0.454
TCF4	FILIP1L	0.454
TCF4	ENOX1	0.4538
TCF4	EMP3	0.453
TCF4	PCOLCE	0.4529
TCF4	VASN	0.4518
TCF4	GLIS2	0.4517
TCF4	PTPLAD2	0.4515
TCF4	ARHGEF6	0.4501
TCF4	EFS	0.4498
TCF4	MSRB3	0.4494
TCF4	TSPAN4	0.4487
TCF4	COL5A2	0.4487
TCF4	COL4A2	0.4479
TCF4	SPON2	0.4474
TCF4	DKK3	0.4471
TCF4	MAF	0.4466
TCF4	CD248	0.4438
TCF4	SLC24A3	0.4435
TCF4	PTRF	0.4428
TCF4	CLEC14A	0.4422
TCF4	BASP1	0.4405
TCF4	ANGPTL2	0.4404
TCF4	IGFBP6	0.4394
TCF4	GIMAP4	0.4373
TCF4	AMOTL1	0.4366
TCF4	SMARCA1	0.4364
TCF4	TRO	0.4363
TCF4	NDN	0.4357
TCF4	CLIP4	0.4346
TCF4	COL1A1	0.4345
TCF4	SPG20	0.4342
TCF4	MCC	0.4327
TCF4	NOTCH3	0.4322
TCF4	SYT11	0.4307
TCF4	SLFN11	0.4306
TCF4	SNAI2	0.4305
TCF4	RASSF2	0.4295
TCF4	TGFB1I1	0.4293
TCF4	FAM176B	0.4284
TCF4	GLI3	0.4283
TCF4	FAM20C	0.428
TCF4	LBH	0.428
TCF4	PECAM1	0.4275
TCF4	LRRC32	0.427
TCF4	DPYSL3	0.4245
TCF4	GLI2	0.4236
TCF4	TGFB1	0.4236
TCF4	CRISPLD2	0.4232
TCF4	SYNE1	0.4229
TCF4	ELN	0.4218
TCF4	FLI1	0.4216
TCF4	TUBA1A	0.4216
TCF4	PRKCDBP	0.4211
TCF4	TCEAL7	0.421
TCF4	TMTC1	0.4204
TCF4	LAMC1	0.4189
TCF4	PDPN	0.4174
TCF4	TUSC3	0.4171
TCF4	GPX8	0.4171
TCF4	FEZ1	0.4163
TCF4	PODN	0.416
TCF4	CPZ	0.4146
TCF4	EDNRA	0.4144
TCF4	EPHA3	0.4139
TCF4	GRASP	0.4133
TCF4	ETS1	0.4128
TCF4	THBD	0.4128
TCF4	FZD1	0.4123
TCF4	C10orf72	0.4122
TCF4	NUAK1	0.4118
TCF4	PLAT	0.4117
TCF4	LEPRE1	0.4108
TCF4	PLXDC1	0.4098
TCF4	INMT	0.4097
TCF4	MFGE8	0.4096
TCF4	CDH5	0.4093
TCF4	TPST1	0.4092
TCF4	GIMAP8	0.4092
TCF4	LAMA2	0.4091
TCF4	GJA1	0.409
TCF4	SETBP1	0.4089
TCF4	CRISPLD1	0.4079
TCF4	IFFO1	0.4077
TCF4	TMEM204	0.407
TCF4	IL6ST	0.4051
TCF4	CHN1	0.4043
TCF4	MSN	0.4041
TCF4	CAV1	0.4031
TCF4	ITPR1	0.4031
TCF4	LIFR	0.4011
TCF4	PALMD	0.4002
TCF4	CAV2	0.3999
TCF4	FOXF1	0.3997
TCF4	DAAM2	0.3993
TCF4	LRRN4CL	0.3985
TCF4	CYGB	0.3984
TCF4	HOXB2	0.3972
TCF4	DACT1	0.3966
TCF4	ALDH1A3	0.3959
TCF4	IGFBP3	0.395
TCF4	LSAMP	0.3947
TCF4	C10orf10	0.3942
TCF4	CRIP2	0.3939
TCF4	PAPLN	0.3922
TCF4	ATP2B4	0.3911
TCF4	FAT4	0.39
TCF4	GIT2	0.3894
TCF4	BACE1	0.3876
TCF4	PLCL1	0.3861
TCF4	FKBP7	0.386
TCF4	ITIH5	0.3853
TCF4	SAMD11	0.3849
TCF4	IGDCC4	0.3847
TCF4	NLGN4X	0.3847
TCF4	PDGFRA	0.3845
TCF4	ARHGAP24	0.3838
TCF4	ENG	0.3825
TCF4	FAM198B	0.3822
TCF4	NLRP1	0.3818
TCF4	SGIP1	0.3816
TCF4	CPXM1	0.3815
TCF4	ZNF521	0.3808
TCF4	MDFIC	0.38
TCF4	CNTN4	0.3789
TCF4	MAN1C1	0.3786
TCF4	FRZB	0.378
TCF4	FRMD4A	0.3757
TCF4	FRY	0.3747
TCF4	TNFSF12	0.3718
NR3C1	GYPC	0.4833
NR3C1	CFH	0.4828
NR3C1	CNRIP1	0.4822
NR3C1	MAF	0.4787
NR3C1	ENTPD1	0.476
NR3C1	BASP1	0.4742
NR3C1	C20orf194	0.4728
NR3C1	ZEB2	0.4722
NR3C1	NNMT	0.4687
NR3C1	A2M	0.4621
NR3C1	RASSF2	0.4596
NR3C1	HEG1	0.4586
NR3C1	ATP8B2	0.4583
NR3C1	PLEKHO1	0.4582
NR3C1	RFTN1	0.4581
NR3C1	ECSCR	0.458
NR3C1	WIPF1	0.4572
NR3C1	IL1R1	0.4564
NR3C1	CHST11	0.4562
NR3C1	ARHGAP15	0.4557
NR3C1	PECAM1	0.4554
NR3C1	PTPRM	0.4543
NR3C1	GNB4	0.451
NR3C1	FERMT2	0.4509
NR3C1	CLIP4	0.4509
NR3C1	VEGFC	0.4489
NR3C1	MARCH1	0.4466
NR3C1	S1PR1	0.4448
NR3C1	LHFP	0.444
NR3C1	GIMAP4	0.4436
NR3C1	ARHGEF6	0.4433
NR3C1	RAB31	0.4426
NR3C1	LAYN	0.4415
NR3C1	MYLK	0.4398
NR3C1	VIM	0.4391
NR3C1	NDN	0.4385
NR3C1	SPG20	0.4383
NR3C1	TUBB6	0.438
NR3C1	CD93	0.4354
NR3C1	AKT3	0.4353
NR3C1	VCAM1	0.4352
NR3C1	MEF2C	0.4352
NR3C1	FLI1	0.4349
NR3C1	DDR2	0.4347
NR3C1	RAB34	0.4344
NR3C1	RBMS3	0.434
NR3C1	UBE2E2	0.4336
NR3C1	SPARCL1	0.4336
NR3C1	KCNE4	0.4335
NR3C1	SYT11	0.4327
NR3C1	ZEB1	0.4323
NR3C1	COX7A1	0.4316
NR3C1	PLEKHO2	0.4314
NR3C1	MAFB	0.431
NR3C1	ELTD1	0.4308
NR3C1	GNG2	0.4306
NR3C1	APBB1IP	0.4305
NR3C1	ARMCX1	0.4277
NR3C1	QKI	0.4259
NR3C1	SLFN11	0.4256
NR3C1	SYNE1	0.4252
NR3C1	AOC3	0.4235
NR3C1	ST8SIA4	0.4232
NR3C1	CCDC88A	0.4224
NR3C1	CYYR1	0.4218
NR3C1	GNG11	0.4217
NR3C1	GGT5	0.4216
NR3C1	DOCK10	0.4211
NR3C1	AIF1	0.4206
NR3C1	DOCK2	0.4202
NR3C1	C1R	0.4196
NR3C1	TSPYL5	0.4188
NR3C1	LPHN2	0.4187
NR3C1	FAM129A	0.4187
NR3C1	MSN	0.4166
NR3C1	MPDZ	0.4158
NR3C1	IL6ST	0.4156
NR3C1	COL18A1	0.4155
NR3C1	CYBB	0.4148
NR3C1	LOC339803	0.4147
NR3C1	FAM171B	0.4145
NR3C1	TSPAN4	0.4138
NR3C1	CD14	0.4136
NR3C1	CD53	0.4131
NR3C1	MRAS	0.4125
NR3C1	POSTN	0.4119
NR3C1	MS4A6A	0.4118
NR3C1	ETS1	0.4117
NR3C1	C1orf54	0.4114
NR3C1	LAIR1	0.4113
NR3C1	EBF1	0.4109
NR3C1	LST1	0.4107
NR3C1	HLX	0.4107
NR3C1	DACT3	0.4104
NR3C1	FAM20C	0.4101
NR3C1	RCSD1	0.4096
NR3C1	NRP1	0.4094
NR3C1	ABCC9	0.4092
NR3C1	SRGN	0.409
NR3C1	LAPTM5	0.409
NR3C1	OLFML2B	0.4088
NR3C1	LGALS1	0.4084
NR3C1	MS4A7	0.4083
NR3C1	MAP1B	0.4083
NR3C1	JAZF1	0.4082
NR3C1	ITGB2	0.408
NR3C1	TNS1	0.4078
NR3C1	SERPINF1	0.4074
NR3C1	FYB	0.4072
NR3C1	EHD2	0.407
NR3C1	BNC2	0.4068
NR3C1	TYROBP	0.4064
NR3C1	CLEC2B	0.406
NR3C1	C3AR1	0.4059
NR3C1	CRISPLD2	0.4043
NR3C1	PCDH17	0.4042
NR3C1	CSF1R	0.4041
NR3C1	EVL	0.4041
NR3C1	PLN	0.404
NR3C1	GMFG	0.4032
NR3C1	SNAI2	0.4032
NR3C1	SPARC	0.403
NR3C1	MGP	0.4026
NR3C1	FGF7	0.4024
NR3C1	TWIST2	0.402
NR3C1	ELMO1	0.4017
NR3C1	ABI3	0.4016
NR3C1	C1orf162	0.4014
NR3C1	LILRB3	0.4014
NR3C1	FCER1G	0.4014
NR3C1	MYO5A	0.4012
NR3C1	CLIC2	0.4008
NR3C1	CTSL1	0.4003
NR3C1	HSPB8	0.4001
NR3C1	GPNMB	0.3999
NR3C1	TRPS1	0.3997
NR3C1	GIMAP8	0.3995
NR3C1	DPYD	0.3992
NR3C1	SMARCA1	0.3992
NR3C1	GRASP	0.3981
NR3C1	PTRF	0.398
NR3C1	ARHGAP9	0.3977
NR3C1	TRPV2	0.3974
NR3C1	IFFO1	0.3973
NR3C1	SLA	0.3972
NR3C1	FPR3	0.3972
NR3C1	CXCR4	0.3967
NR3C1	RASGRP3	0.3966
NR3C1	LRCH2	0.3965
NR3C1	PTPRC	0.3964
NR3C1	CD86	0.3962
NR3C1	TAGLN	0.3943
NR3C1	KIAA1949	0.3939
NR3C1	GIMAP6	0.3936
NR3C1	VAMP5	0.3934
NR3C1	COL15A1	0.3931
NR3C1	TTC28	0.393
NR3C1	CD163	0.3929
NR3C1	MS4A4A	0.3929
NR3C1	STAB1	0.3925
NR3C1	ADAP2	0.3918
NR3C1	RORA	0.3915
NR3C1	CD300A	0.3911
NR3C1	STOM	0.3898
NR3C1	MAP7D1	0.3888
NR3C1	CRIP2	0.3875
NR3C1	ITGA5	0.3873
NR3C1	ADAMTS1	0.3871
NR3C1	BEX4	0.3866
NR3C1	HLA-DQA1	0.3864
NR3C1	KANK3	0.3862
NR3C1	PIK3CD	0.3861
NR3C1	CCL2	0.386
NR3C1	LYL1	0.3858
NR3C1	ITM2A	0.3855
NR3C1	LRRC8C	0.3851
NR3C1	C2orf74	0.3851
NR3C1	ZNF671	0.3847
NR3C1	FOLR2	0.3844
NR3C1	ARHGAP25	0.384
NR3C1	CYP1B1	0.3834
NR3C1	SLIT3	0.3824
NR3C1	CALHM2	0.3822
NR3C1	CTSO	0.3821
NR3C1	RTN1	0.382
NR3C1	ENPP2	0.3815
NR3C1	GLIPR2	0.3815
NR3C1	RGS2	0.3808
NR3C1	RERG	0.3805
NR3C1	C10orf54	0.3802
NR3C1	GJA4	0.3801
NR3C1	TBC1D9	0.3797
NR3C1	GPR116	0.3794
NR3C1	ACP5	0.3787
NR3C1	LATS2	0.3781
NR3C1	PIK3CG	0.3781
NR3C1	SYNPO	0.3764
NR3C1	CR1	0.3754
NR3C1	TSC22D3	0.3738
MAFB	GPNMB	0.4911
MAFB	TYROBP	0.4906
MAFB	LAPTM5	0.4801
MAFB	NNMT	0.4801
MAFB	MRC2	0.4777
MAFB	RAB31	0.4776
MAFB	GPC6	0.4768
MAFB	LAIR1	0.4763
MAFB	CFH	0.4759
MAFB	GNB4	0.4721
MAFB	C20orf194	0.4712
MAFB	HEG1	0.4703
MAFB	OLFML2B	0.4696
MAFB	QKI	0.4684
MAFB	SERPINF1	0.4682
MAFB	MXRA5	0.4677
MAFB	CYBB	0.4674
MAFB	C1orf162	0.4662
MAFB	CLIP4	0.4659
MAFB	CCDC80	0.4656
MAFB	FRMD6	0.4649
MAFB	DCN	0.4644
MAFB	RFTN1	0.4638
MAFB	MS4A4A	0.4632
MAFB	AEBP1	0.463
MAFB	MAF	0.4628
MAFB	MARCH1	0.4628
MAFB	AIF1	0.4622
MAFB	CHST11	0.4603
MAFB	TIMP2	0.4593
MAFB	PLEKHO1	0.4589
MAFB	ENTPD1	0.4586
MAFB	C1QB	0.4579
MAFB	MS4A6A	0.4542
MAFB	C1S	0.454
MAFB	BASP1	0.454
MAFB	SULF1	0.4539
MAFB	CCDC8	0.4537
MAFB	GAS7	0.4533
MAFB	C1R	0.4525
MAFB	SERPING1	0.4517
MAFB	FPR3	0.4515
MAFB	HAVCR2	0.4506
MAFB	AXL	0.4505
MAFB	A2M	0.4503
MAFB	GYPC	0.4503
MAFB	EFEMP2	0.4498
MAFB	CSF1R	0.4497
MAFB	APOE	0.4494
MAFB	GUCY1A3	0.4493
MAFB	SPOCK1	0.4491
MAFB	LHFP	0.4476
MAFB	VCAN	0.4475
MAFB	C3AR1	0.4474
MAFB	EMILIN1	0.4474
MAFB	GIMAP4	0.4473
MAFB	COL3A1	0.4472
MAFB	VIM	0.4472
MAFB	THY1	0.4471
MAFB	PLEKHO2	0.4462
MAFB	CD14	0.4461
MAFB	BNC2	0.4458
MAFB	CTHRC1	0.4451
MAFB	TSHZ2	0.4451
MAFB	DDR2	0.4449
MAFB	BGN	0.4446
MAFB	MRAS	0.4435
MAFB	VEGFC	0.4432
MAFB	LST1	0.443
MAFB	SDC2	0.4426
MAFB	C1QA	0.4413
MAFB	SLA	0.4403
MAFB	FCGR1A	0.4403
MAFB	HOPX	0.4399
MAFB	ITGB2	0.4391
MAFB	LY86	0.439
MAFB	C1QC	0.4388
MAFB	ARHGEF6	0.4387
MAFB	EMP3	0.4375
MAFB	CLEC7A	0.4374
MAFB	SLAMF8	0.4373
MAFB	MGP	0.4368
MAFB	CD163	0.4367
MAFB	FCER1G	0.4365
MAFB	CD53	0.4351
MAFB	SPARC	0.4326
MAFB	EFEMP1	0.432
MAFB	LGALS1	0.4315
MAFB	NR3C1	0.431
MAFB	MOXD1	0.4309
MAFB	TSPAN4	0.4299
MAFB	CCDC88A	0.4298
MAFB	PECAM1	0.4287
MAFB	APBB1IP	0.4279
MAFB	MYO5A	0.4273
MAFB	GAS1	0.4267
MAFB	FCGR2B	0.4267
MAFB	LILRB4	0.4261
MAFB	RAB34	0.4261
MAFB	LSP1	0.4259
MAFB	FLI1	0.4256
MAFB	PRRX1	0.4254
MAFB	HCK	0.424
MAFB	TNFSF13B	0.424
MAFB	NRP1	0.4231
MAFB	SPARCL1	0.4229
MAFB	DOCK2	0.4218
MAFB	GLI3	0.4209
MAFB	LILRB3	0.4207
MAFB	MXRA8	0.4201
MAFB	FCGR3A	0.4195
MAFB	ITGAM	0.4193
MAFB	IGSF6	0.4189
MAFB	CTSL1	0.4188
MAFB	GIMAP8	0.4187
MAFB	NCKAP1L	0.4179
MAFB	FYB	0.4173
MAFB	DOCK10	0.4164
MAFB	C3	0.4162
MAFB	MS4A7	0.416
MAFB	CRISPLD2	0.4158
MAFB	ADAM12	0.4156
MAFB	HCST	0.4155
MAFB	MSR1	0.4153
MAFB	CD86	0.4111
MAFB	RASSF2	0.411
MAFB	TM6SF1	0.4106
MAFB	TRPS1	0.4101
MAFB	TGFB1	0.4089
MAFB	S1PR1	0.4085
MAFB	PSAP	0.4082
MAFB	FAM129A	0.4077
MAFB	LILRB2	0.4068
MAFB	HLA-DPB1	0.4067
MAFB	HLA-DQA1	0.4056
MAFB	ABCC9	0.4055
MAFB	SYNC	0.4047
MAFB	HCLS1	0.4047
MAFB	CLIC2	0.4044
MAFB	CD84	0.4041
MAFB	EVL	0.4041
MAFB	APOC1	0.4041
MAFB	CECR1	0.4037
MAFB	GGTA1	0.4037
MAFB	VSIG4	0.4033
MAFB	MSN	0.4012
MAFB	LAYN	0.401
MAFB	GPR34	0.4005
MAFB	VAMP5	0.4005
MAFB	HLA-DPA1	0.4003
MAFB	FCGR2A	0.3998
MAFB	COL6A2	0.3996
MAFB	FAM49A	0.3996
MAFB	HLA-DOA	0.3995
MAFB	LOC100288114	0.3991
MAFB	ARL4C	0.3989
MAFB	PMP22	0.3983
MAFB	GLT8D2	0.3975
MAFB	GIMAP6	0.3974
MAFB	HVCN1	0.3958
MAFB	CALHM2	0.3956
MAFB	C1orf38	0.3954
MAFB	PALMD	0.3951
MAFB	CYP1B1	0.3949
MAFB	DPYD	0.3942
MAFB	GLIPR2	0.3942
MAFB	C10orf10	0.3925
MAFB	ACP5	0.3896
MAFB	RTN1	0.3881
MAFB	PILRA	0.3876
MAFB	TREM2	0.3874
MAFB	PLXND1	0.3873
MAFB	ADAP2	0.3867
MAFB	SLC15A3	0.3866
MAFB	CTSB	0.3859
MAFB	KIAA1949	0.3844
MAFB	IFI30	0.3841
MAFB	FAM70A	0.3832
MAFB	SSPN	0.3827
MAFB	TIAM1	0.3818
MAFB	FOLR2	0.381
MAFB	LAT2	0.3807
MAFB	SLC9A9	0.3805
MAFB	NCF2	0.3795
MAFB	LHFPL2	0.3788
MAFB	CD37	0.3787
MAFB	CYTH4	0.3782
MAFB	GIMAP1	0.3771
MAFB	IL18BP	0.3758
AEBP1	ANTXR1	0.5865
AEBP1	MRC2	0.58
AEBP1	RAB31	0.5718
AEBP1	BGN	0.5682
AEBP1	LUM	0.5669
AEBP1	DCN	0.5641
AEBP1	FBN1	0.5616
AEBP1	FRMD6	0.5597
AEBP1	GPC6	0.5596
AEBP1	MMP2	0.5567
AEBP1	SPOCK1	0.5536
AEBP1	THBS2	0.5529
AEBP1	COL3A1	0.5511
AEBP1	MSRB3	0.5475
AEBP1	SULF1	0.5471
AEBP1	SPARC	0.5462
AEBP1	FNDC1	0.5445
AEBP1	SERPINF1	0.5422
AEBP1	EFEMP2	0.5421
AEBP1	VCAN	0.541
AEBP1	NXN	0.5408
AEBP1	CCDC80	0.5398
AEBP1	ISLR	0.5386
AEBP1	NNMT	0.5366
AEBP1	GUCY1A3	0.5332
AEBP1	COL1A2	0.5311
AEBP1	COL8A1	0.5305
AEBP1	CDH11	0.5298
AEBP1	COL5A2	0.5288
AEBP1	CTHRC1	0.5285
AEBP1	DDR2	0.5262
AEBP1	COL6A3	0.5262
AEBP1	GLT8D2	0.5246
AEBP1	FBLN1	0.5242
AEBP1	THY1	0.523
AEBP1	CALD1	0.5225
AEBP1	PDGFRB	0.5217
AEBP1	TIMP2	0.5214
AEBP1	TAGLN	0.5213
AEBP1	MXRA8	0.5213
AEBP1	NTM	0.5195
AEBP1	C1S	0.5192
AEBP1	OLFML2B	0.5166
AEBP1	CTSK	0.5165
AEBP1	EMILIN1	0.5159
AEBP1	FLRT2	0.5151
AEBP1	CMTM3	0.5126
AEBP1	RUNX1T1	0.5113
AEBP1	BNC2	0.5109
AEBP1	COL5A1	0.5099
AEBP1	SFRP4	0.509
AEBP1	GAS7	0.5088
AEBP1	MMP14	0.5047
AEBP1	FBLN2	0.5034
AEBP1	MRVI1	0.5034
AEBP1	FAP	0.5033
AEBP1	COL11A1	0.503
AEBP1	HTRA3	0.5026
AEBP1	EFEMP1	0.5025
AEBP1	GNB4	0.5022
AEBP1	CCDC8	0.5021
AEBP1	HOPX	0.5021
AEBP1	FERMT2	0.5011
AEBP1	MXRA5	0.501
AEBP1	C1R	0.5004
AEBP1	FSTL1	0.4999
AEBP1	PCDH7	0.4994
AEBP1	RFTN1	0.499
AEBP1	COL10A1	0.498
AEBP1	RCN3	0.4979
AEBP1	HTRA1	0.4978
AEBP1	GREM1	0.497
AEBP1	TSHZ2	0.4967
AEBP1	SDC2	0.4951
AEBP1	CLIP3	0.4943
AEBP1	JAM3	0.4939
AEBP1	ADAM12	0.4921
AEBP1	GPR124	0.4916
AEBP1	COL1A1	0.4909
AEBP1	SPATS2L	0.4897
AEBP1	FIBIN	0.4895
AEBP1	COL8A2	0.4891
AEBP1	COL6A2	0.4882
AEBP1	GLI3	0.4876
AEBP1	MPDZ	0.4874
AEBP1	LTBP2	0.4866
AEBP1	MYLK	0.4866
AEBP1	MITF	0.4862
AEBP1	VGLL3	0.486
AEBP1	NOX4	0.4852
AEBP1	MEIS1	0.4851
AEBP1	PPAPDC1A	0.4831
AEBP1	HEG1	0.483
AEBP1	ANGPTL2	0.4828
AEBP1	SERPING1	0.4813
AEBP1	ACTA2	0.481
AEBP1	CFH	0.481
AEBP1	GUCY1B3	0.4805
AEBP1	GAS1	0.4798
AEBP1	TWIST1	0.4778
AEBP1	MYL9	0.4776
AEBP1	KCNE4	0.4772
AEBP1	MAF	0.4766
AEBP1	SFRP2	0.4756
AEBP1	GPR68	0.475
AEBP1	COL14A1	0.4749
AEBP1	TSPYL5	0.4745
AEBP1	CLIP4	0.4741
AEBP1	TIMP3	0.4734
AEBP1	STON1	0.4732
AEBP1	ASPN	0.4724
AEBP1	GEFT	0.4717
AEBP1	NAP1L3	0.4716
AEBP1	ZEB2	0.4716
AEBP1	MGP	0.4712
AEBP1	ECM2	0.4703
AEBP1	CDK14	0.4698
AEBP1	PEG3	0.4692
AEBP1	VEGFC	0.4673
AEBP1	GLIS2	0.4663
AEBP1	AOC3	0.4654
AEBP1	LDOC1	0.4652
AEBP1	ARMCX1	0.4649
AEBP1	GGT5	0.4648
AEBP1	TSHZ3	0.4646
AEBP1	GLI2	0.4645
AEBP1	TNS1	0.4638
AEBP1	MRAS	0.4635
AEBP1	MAFB	0.463
AEBP1	AKAP12	0.4627
AEBP1	RAB34	0.4625
AEBP1	FILIP1L	0.4623
AEBP1	PMP22	0.4607
AEBP1	BASP1	0.4589
AEBP1	CNN1	0.4589
AEBP1	PDGFC	0.4579
AEBP1	SYDE1	0.4547
AEBP1	PLEKHO1	0.4537
AEBP1	TSPAN4	0.453
AEBP1	LOXL1	0.4529
AEBP1	SGCD	0.4515
AEBP1	PLEKHO2	0.4515
AEBP1	LAYN	0.4506
AEBP1	AMOTL1	0.4504
AEBP1	MRGPRF	0.449
AEBP1	DZIP1	0.4486
AEBP1	ODZ3	0.4481
AEBP1	EMP3	0.448
AEBP1	ENOX1	0.4466
AEBP1	PTRF	0.4458
AEBP1	TMEM47	0.4451
AEBP1	TWIST2	0.4446
AEBP1	SYT11	0.4437
AEBP1	ST6GALNAC5	0.4403
AEBP1	PRRX1	0.4396
AEBP1	C3	0.4379
AEBP1	PDLIM3	0.4372
AEBP1	TRO	0.4371
AEBP1	MFAP5	0.4365
AEBP1	MFGE8	0.4337
AEBP1	FAM20C	0.4333
AEBP1	DNAJB5	0.4323
AEBP1	LRRC32	0.4318
AEBP1	DPYSL3	0.4313
AEBP1	CRYAB	0.4302
AEBP1	KAL1	0.4283
AEBP1	COLEC12	0.4281
AEBP1	NUAK1	0.4279
AEBP1	PODN	0.4272
AEBP1	FLNA	0.4253
AEBP1	ARL4C	0.423
AEBP1	TGFB1	0.4203
AEBP1	HSPB8	0.4197
AEBP1	PPP1R3C	0.4192
AEBP1	TM6SF1	0.4169
AEBP1	TSPAN9	0.4159
AEBP1	FAM110B	0.413
AEBP1	CDH2	0.4123
AEBP1	MMP11	0.4112
AEBP1	DSEL	0.4074
AEBP1	PRKD1	0.4024
AEBP1	LATS2	0.3962
AEBP1	AP1S2	0.3948
AEBP1	ISM1	0.3919
AEBP1	ADAMTS6	0.3845
AEBP1	CLEC11A	0.3789
EFEMP1	FBN1	0.5275
EFEMP1	FNDC1	0.519
EFEMP1	CCDC80	0.5189
EFEMP1	GPC6	0.5174
EFEMP1	C1S	0.5076
EFEMP1	MSRB3	0.5065
EFEMP1	FLRT2	0.5043
EFEMP1	CDH11	0.5026
EFEMP1	AEBP1	0.5025
EFEMP1	MFAP5	0.5023
EFEMP1	GAS7	0.5022
EFEMP1	NXN	0.502
EFEMP1	RUNX1T1	0.5015
EFEMP1	FBLN1	0.5013
EFEMP1	ANTXR1	0.5006
EFEMP1	EFEMP2	0.5004
EFEMP1	C1R	0.5002
EFEMP1	SERPINF1	0.4992
EFEMP1	MRC2	0.4982
EFEMP1	FSTL1	0.4974
EFEMP1	DCN	0.4969
EFEMP1	CALD1	0.4965
EFEMP1	PCDH7	0.4955
EFEMP1	TAGLN	0.495
EFEMP1	VCAN	0.495
EFEMP1	NNMT	0.4946
EFEMP1	COL8A1	0.4933
EFEMP1	RFTN1	0.4927
EFEMP1	ZEB1	0.4914
EFEMP1	HEG1	0.491
EFEMP1	SFRP4	0.4908
EFEMP1	FERMT2	0.4901
EFEMP1	C20orf194	0.49
EFEMP1	TIMP2	0.4892
EFEMP1	JAM3	0.4884
EFEMP1	BNC2	0.4856
EFEMP1	FRMD6	0.4843
EFEMP1	MGP	0.4813
EFEMP1	TCF4	0.4809
EFEMP1	ACTA2	0.4799
EFEMP1	GNB4	0.4798
EFEMP1	WWTR1	0.4782
EFEMP1	IGFBP5	0.4782
EFEMP1	A2M	0.4774
EFEMP1	RECK	0.4763
EFEMP1	ATP8B2	0.4755
EFEMP1	NAP1L3	0.4748
EFEMP1	HMCN1	0.4741
EFEMP1	PLN	0.4732
EFEMP1	RGMA	0.4725
EFEMP1	SERPING1	0.4719
EFEMP1	ITGBL1	0.4706
EFEMP1	FIBIN	0.4675
EFEMP1	STON1	0.4667
EFEMP1	EMILIN1	0.4665
EFEMP1	SGCE	0.466
EFEMP1	FBLN5	0.4651
EFEMP1	VEGFC	0.4635
EFEMP1	MYL9	0.4632
EFEMP1	PEG3	0.4631
EFEMP1	PDGFC	0.4626
EFEMP1	MOXD1	0.4623
EFEMP1	COL3A1	0.4618
EFEMP1	BGN	0.4608
EFEMP1	TSHZ2	0.4606
EFEMP1	SPARC	0.4579
EFEMP1	MYLK	0.4576
EFEMP1	AXL	0.4567
EFEMP1	DDR2	0.4558
EFEMP1	PDE1A	0.4555
EFEMP1	TNS1	0.4549
EFEMP1	MMP2	0.4545
EFEMP1	MPDZ	0.4544
EFEMP1	RAB31	0.4544
EFEMP1	GUCY1A3	0.4532
EFEMP1	PKD2	0.4524
EFEMP1	AMOTL1	0.4522
EFEMP1	DZIP1	0.452
EFEMP1	PMP22	0.4519
EFEMP1	COL1A2	0.4516
EFEMP1	CRISPLD1	0.4508
EFEMP1	LOXL1	0.4506
EFEMP1	SDC2	0.4488
EFEMP1	MFAP4	0.4484
EFEMP1	PTGIS	0.4483
EFEMP1	FZD4	0.4481
EFEMP1	AOC3	0.4465
EFEMP1	CNN1	0.4464
EFEMP1	AKAP12	0.446
EFEMP1	HTRA1	0.4458
EFEMP1	ENOX1	0.4446
EFEMP1	LGALS1	0.4443
EFEMP1	SULF1	0.4442
EFEMP1	IGFBP6	0.4439
EFEMP1	RAB34	0.4436
EFEMP1	ANGPTL2	0.4408
EFEMP1	GLIS2	0.4405
EFEMP1	VIM	0.4386
EFEMP1	MXRA8	0.4385
EFEMP1	EMP3	0.4383
EFEMP1	TMEM47	0.4375
EFEMP1	LTBP2	0.4372
EFEMP1	TSPAN4	0.4372
EFEMP1	ST6GALNAC5	0.4362
EFEMP1	RARRES2	0.4346
EFEMP1	IGFBP7	0.4336
EFEMP1	PTPRM	0.4323
EFEMP1	ANK2	0.4322
EFEMP1	MAFB	0.432
EFEMP1	FHL1	0.4317
EFEMP1	CRYAB	0.4314
EFEMP1	ANGPT1	0.4301
EFEMP1	SGCD	0.4294
EFEMP1	DPYSL3	0.4284
EFEMP1	JAM2	0.4274
EFEMP1	COMP	0.4268
EFEMP1	C3	0.4266
EFEMP1	ELN	0.4265
EFEMP1	MRGPRF	0.4259
EFEMP1	SPARCL1	0.423
EFEMP1	PRELP	0.421
EFEMP1	TCEAL7	0.4202
EFEMP1	INMT	0.4201
EFEMP1	GIMAP4	0.4196
EFEMP1	NEXN	0.4194
EFEMP1	SYNPO2	0.4186
EFEMP1	FXYD6	0.4182
EFEMP1	FAM176B	0.4174
EFEMP1	FGF7	0.4173
EFEMP1	BASP1	0.4169
EFEMP1	SPG20	0.4164
EFEMP1	MN1	0.4148
EFEMP1	FEZ1	0.4135
EFEMP1	PODN	0.4134
EFEMP1	MYH11	0.4131
EFEMP1	FILIP1L	0.4108
EFEMP1	PSAP	0.4104
EFEMP1	TGFB1	0.41
EFEMP1	FGFR1	0.4075
EFEMP1	SLIT2	0.4068
EFEMP1	PNMAL1	0.4058
EFEMP1	LAMA2	0.4048
EFEMP1	IGF1	0.4043
EFEMP1	PRKD1	0.4026
EFEMP1	ISLR	0.4025
EFEMP1	GIMAP8	0.4024
EFEMP1	THSD7A	0.4014
EFEMP1	FZD1	0.4012
EFEMP1	LOC100288114	0.3989
EFEMP1	CRIP2	0.3978
EFEMP1	CHRDL1	0.3969
EFEMP1	S1PR1	0.3966
EFEMP1	PDLIM3	0.3948
EFEMP1	VAMP5	0.394
EFEMP1	APOD	0.393
EFEMP1	CALHM2	0.3915
EFEMP1	MXRA7	0.3892
EFEMP1	MFAP2	0.3889
EFEMP1	C10orf10	0.3877
EFEMP1	PABPC5	0.3873
EFEMP1	OGN	0.3845
EFEMP1	PCDHB4	0.3845
EFEMP1	LMOD1	0.3842
EFEMP1	CCL21	0.3838
EFEMP1	FLNA	0.3827
EFEMP1	RERG	0.3819
EFEMP1	HVCN1	0.3804
EFEMP1	FAM198B	0.3796
EFEMP1	PTGDS	0.3794
EFEMP1	CXCL12	0.3792
EFEMP1	C2orf40	0.3792
EFEMP1	NAGK	0.3789
EFEMP1	ACTG2	0.3759
EFEMP1	PTGER3	0.3753
EFEMP1	GAP43	0.3716
HCLS1	PTPRC	0.5346
HCLS1	FYB	0.5257
HCLS1	APBB1IP	0.524
HCLS1	CD53	0.5126
HCLS1	SASH3	0.5108
HCLS1	GIMAP4	0.5103
HCLS1	MS4A6A	0.5048
HCLS1	SLA	0.5026
HCLS1	LCP1	0.5012
HCLS1	EVI2B	0.4972
HCLS1	NCKAP1L	0.495
HCLS1	RASSF2	0.489
HCLS1	C1QB	0.4822
HCLS1	LAPTM5	0.48
HCLS1	CYBB	0.4786
HCLS1	LST1	0.4707
HCLS1	FLI1	0.4683
HCLS1	DOCK2	0.4675
HCLS1	CD48	0.4667
HCLS1	RCSD1	0.4615
HCLS1	HCST	0.4611
HCLS1	CD300A	0.4605
HCLS1	ARHGAP15	0.4605
HCLS1	ST8SIA4	0.4604
HCLS1	HLA-DQA1	0.4578
HCLS1	MARCH1	0.4536
HCLS1	CECR1	0.4533
HCLS1	DOCK10	0.4507
HCLS1	ITGB2	0.4493
HCLS1	GMFG	0.4485
HCLS1	AIF1	0.4461
HCLS1	CD52	0.4426
HCLS1	LY96	0.4422
HCLS1	C1QA	0.442
HCLS1	ARHGAP9	0.4411
HCLS1	FGL2	0.4405
HCLS1	EVI2A	0.4379
HCLS1	PLXNC1	0.4372
HCLS1	TYROBP	0.4354
HCLS1	CLEC7A	0.435
HCLS1	GIMAP8	0.4346
HCLS1	IL23A	0.4345
HCLS1	ITGAL	0.4331
HCLS1	LSP1	0.4326
HCLS1	GIMAP6	0.4313
HCLS1	MPEG1	0.431
HCLS1	HLA-DPB1	0.4306
HCLS1	ARHGEF6	0.43
HCLS1	PRKCB	0.4296
HCLS1	TRBC1	0.4288
HCLS1	HCK	0.4286
HCLS1	IGSF6	0.4275
HCLS1	LAIR1	0.4262
HCLS1	C16orf54	0.4256
HCLS1	PLEKHO1	0.4256
HCLS1	MYO5A	0.4254
HCLS1	ARHGAP25	0.4251
HCLS1	CSF2RB	0.425
HCLS1	C3AR1	0.424
HCLS1	CHST11	0.4238
HCLS1	HLA-DOA	0.4228
HCLS1	LILRB4	0.4221
HCLS1	GYPC	0.4213
HCLS1	SAMSN1	0.4212
HCLS1	SRGN	0.4201
HCLS1	LCP2	0.4197
HCLS1	DOCK8	0.4194
HCLS1	MS4A4A	0.4193
HCLS1	MAF	0.4188
HCLS1	CD2	0.4187
HCLS1	IKZF1	0.4185
HCLS1	C1QC	0.4179
HCLS1	HLA-DPA1	0.4173
HCLS1	CSF1R	0.417
HCLS1	FCER1G	0.4167
HCLS1	CD14	0.4162
HCLS1	SPOCK2	0.4144
HCLS1	RASSF5	0.4143
HCLS1	ARHGAP30	0.4139
HCLS1	SLAMF8	0.4136
HCLS1	MNDA	0.4131
HCLS1	ABI3	0.4128
HCLS1	CD86	0.4126
HCLS1	FAM129A	0.4124
HCLS1	PLEK	0.4117
HCLS1	WIPF1	0.4117
HCLS1	IL2RB	0.4116
HCLS1	PTPRCAP	0.4099
HCLS1	GPR34	0.4099
HCLS1	TLR8	0.4096
HCLS1	HLA-DMB	0.4086
HCLS1	GGTA1	0.4082
HCLS1	FPR3	0.4078
HCLS1	SLFN11	0.4077
HCLS1	ITM2A	0.4071
HCLS1	TLR1	0.4068
HCLS1	CD37	0.4067
HCLS1	GIMAP7	0.4065
HCLS1	LY86	0.4059
HCLS1	TNFAIP8L2	0.4058
HCLS1	CD163	0.4049
HCLS1	MAFB	0.4047
HCLS1	CD84	0.4043
HCLS1	FCGR2B	0.4043
HCLS1	CD27	0.4042
HCLS1	RASGRP1	0.4042
HCLS1	CD4	0.4041
HCLS1	TNFSF13B	0.402
HCLS1	GIMAP5	0.4014
HCLS1	GPR183	0.4013
HCLS1	P2RY13	0.401
HCLS1	PIK3CD	0.4007
HCLS1	PPP1R16B	0.4007
HCLS1	CXorf21	0.4001
HCLS1	MYO1F	0.4
HCLS1	CXCR4	0.3996
HCLS1	SLAMF7	0.3995
HCLS1	SYNE1	0.3988
HCLS1	ENPP2	0.3982
HCLS1	HLA-DRA	0.398
HCLS1	BTK	0.398
HCLS1	C1orf38	0.3965
HCLS1	LTB	0.3964
HCLS1	CCR5	0.396
HCLS1	TFEC	0.3957
HCLS1	CYTIP	0.3954
HCLS1	STAB1	0.3953
HCLS1	TRD@	0.3953
HCLS1	KLHL6	0.3945
HCLS1	HVCN1	0.3944
HCLS1	PIK3R5	0.3939
HCLS1	GZMK	0.3938
HCLS1	IL16	0.3934
HCLS1	P2RY8	0.3933
HCLS1	ELMO1	0.3931
HCLS1	FMNL1	0.3918
HCLS1	STAT4	0.3911
HCLS1	DPYD	0.3909
HCLS1	SELL	0.3895
HCLS1	RGS1	0.3892
HCLS1	HLA-DRB1	0.3888
HCLS1	PLCG2	0.3849
HCLS1	PLXND1	0.3839
HCLS1	FAM26F	0.3838
HCLS1	CD69	0.3833
HCLS1	CYSLTR1	0.3833
HCLS1	ADAP2	0.383
HCLS1	ATP8B4	0.3822
HCLS1	IL10RA	0.3812
HCLS1	CD300LF	0.3805
HCLS1	IL18BP	0.3804
HCLS1	CD38	0.3803
HCLS1	VAMP5	0.3802
HCLS1	RASAL3	0.3801
HCLS1	RHOH	0.38
HCLS1	C10orf54	0.3795
HCLS1	IL7R	0.3794
HCLS1	CYTH4	0.3793
HCLS1	ARHGDIB	0.3784
HCLS1	LAT2	0.3783
HCLS1	S100B	0.378
HCLS1	SLC31A2	0.3779
HCLS1	FERMT3	0.3771
HCLS1	CD74	0.377
HCLS1	DAPK1	0.3769
HCLS1	GIMAP1	0.3763
HCLS1	FOLR2	0.3761
HCLS1	SH2D1A	0.3761
HCLS1	TLR7	0.3734
HCLS1	FAM78A	0.3713
PTRF	TUBB6	0.4951
PTRF	LGALS1	0.4911
PTRF	FERMT2	0.4814
PTRF	NNMT	0.4763
PTRF	SPARC	0.4698
PTRF	CALD1	0.4676
PTRF	TAGLN	0.4673
PTRF	RAB31	0.4658
PTRF	SDC2	0.4644
PTRF	JAM3	0.4641
PTRF	EFEMP2	0.4626
PTRF	FSTL1	0.4593
PTRF	MSRB3	0.4577
PTRF	FBN1	0.4575
PTRF	THY1	0.4574
PTRF	MRC2	0.4565
PTRF	MYL9	0.4561
PTRF	BGN	0.4557
PTRF	MYLK	0.455
PTRF	OLFML2B	0.4549
PTRF	DDR2	0.4548
PTRF	COX7A1	0.454
PTRF	GUCY1B3	0.4532
PTRF	NXN	0.4528
PTRF	KCNE4	0.452
PTRF	VIM	0.4511
PTRF	COL6A3	0.4509
PTRF	PDGFRB	0.4508
PTRF	COL8A1	0.4508
PTRF	ACTA2	0.45
PTRF	GPR124	0.4492
PTRF	COL5A2	0.4487
PTRF	HTRA1	0.448
PTRF	FRMD6	0.447
PTRF	COL6A2	0.4458
PTRF	AEBP1	0.4458
PTRF	EMILIN1	0.4452
PTRF	CNRIP1	0.4451
PTRF	TNS1	0.4437
PTRF	COL3A1	0.4432
PTRF	AMOTL1	0.4431
PTRF	TCF4	0.4428
PTRF	CCDC80	0.4423
PTRF	ZEB1	0.4423
PTRF	MRVI1	0.4418
PTRF	EHD2	0.4416
PTRF	LHFP	0.4411
PTRF	SYDE1	0.441
PTRF	ENTPD1	0.4394
PTRF	SGCE	0.4394
PTRF	GUCY1A3	0.4386
PTRF	CNN1	0.4382
PTRF	VCAN	0.4379
PTRF	COL18A1	0.4377
PTRF	PLEKHO1	0.4368
PTRF	CD248	0.4365
PTRF	AOC3	0.436
PTRF	AXL	0.4359
PTRF	PEG3	0.4358
PTRF	PMP22	0.4357
PTRF	PCDH7	0.4356
PTRF	POSTN	0.4345
PTRF	MMP14	0.4345
PTRF	SULF1	0.4342
PTRF	COL1A2	0.4331
PTRF	CDH11	0.4325
PTRF	LAYN	0.4321
PTRF	PRKCDBP	0.4313
PTRF	COL6A1	0.4312
PTRF	ENOX1	0.4311
PTRF	ADAM12	0.4295
PTRF	INHBA	0.4293
PTRF	SYT11	0.4292
PTRF	C16orf45	0.428
PTRF	LAMA4	0.4271
PTRF	IGFBP7	0.4271
PTRF	TIMP2	0.4271
PTRF	NOTCH3	0.4268
PTRF	PPP1R3C	0.4268
PTRF	HAND2	0.4251
PTRF	COPZ2	0.4235
PTRF	SPARCL1	0.4235
PTRF	COL1A1	0.4222
PTRF	DACT3	0.4222
PTRF	TPM2	0.4201
PTRF	NTM	0.4199
PTRF	PDLIM3	0.4197
PTRF	MPDZ	0.4188
PTRF	DPYSL3	0.4181
PTRF	STON1	0.4181
PTRF	MMP2	0.418
PTRF	COL15A1	0.418
PTRF	MGP	0.4178
PTRF	BASP1	0.4177
PTRF	RAB34	0.4173
PTRF	MFGE8	0.4169
PTRF	TSPAN4	0.4161
PTRF	LPHN2	0.4152
PTRF	FAM176B	0.415
PTRF	CD109	0.415
PTRF	FILIP1L	0.4149
PTRF	FLNA	0.4146
PTRF	EMP3	0.4145
PTRF	UBE2E2	0.4137
PTRF	ANGPTL2	0.4137
PTRF	RBPMS2	0.4136
PTRF	RCN3	0.4129
PTRF	TUBA1A	0.4129
PTRF	FAM127C	0.4112
PTRF	MAP1B	0.4109
PTRF	ITGA5	0.4104
PTRF	GNG11	0.4103
PTRF	HSPB8	0.4096
PTRF	PLXDC1	0.4073
PTRF	NEXN	0.4073
PTRF	CDH2	0.4065
PTRF	SMARCA1	0.4062
PTRF	ABCC9	0.406
PTRF	COL4A2	0.4058
PTRF	MXRA7	0.4049
PTRF	CAV2	0.4033
PTRF	ARL4C	0.4024
PTRF	HSPG2	0.4015
PTRF	QKI	0.4007
PTRF	LMOD1	0.3993
PTRF	S1PR1	0.3981
PTRF	NR3C1	0.398
PTRF	MEIS1	0.3971
PTRF	MAP1A	0.3964
PTRF	COL4A1	0.3962
PTRF	AKAP12	0.3946
PTRF	MMP19	0.3938
PTRF	SCHIP1	0.3936
PTRF	MCAM	0.3935
PTRF	TRPS1	0.3935
PTRF	PEA15	0.3911
PTRF	CALCRL	0.3908
PTRF	MLLT11	0.3904
PTRF	MGC9913	0.3901
PTRF	CAV1	0.3894
PTRF	LOXL2	0.3891
PTRF	PGF	0.3888
PTRF	DFNA5	0.3875
PTRF	ECSCR	0.3872
PTRF	CD93	0.3867
PTRF	TNC	0.3864
PTRF	CTGF	0.3857
PTRF	POPDC2	0.3835
PTRF	GNB4	0.3835
PTRF	RAI14	0.3828
PTRF	BCL6B	0.3826
PTRF	CHSY3	0.3821
PTRF	NRP2	0.3815
PTRF	TIE1	0.3805
PTRF	PCDHB4	0.3798
PTRF	CERCAM	0.3793
PTRF	RGS4	0.3792
PTRF	MXRA8	0.3739
PTRF	GPR116	0.3727
PTRF	ITGA7	0.3723
CD86	FCER1G	0.5061
CD86	ITGB2	0.5007
CD86	TYROBP	0.4834
CD86	FPR3	0.483
CD86	LAPTM5	0.4778
CD86	CD14	0.4753
CD86	LILRB4	0.4739
CD86	C3AR1	0.4698
CD86	SLA	0.4641
CD86	SLAMF8	0.4609
CD86	CTSL1	0.4608
CD86	CD53	0.4599
CD86	AIF1	0.456
CD86	CYBB	0.4534
CD86	HAVCR2	0.4527
CD86	SRGN	0.4501
CD86	C1orf162	0.4485
CD86	CD300A	0.4475
CD86	CLEC7A	0.4464
CD86	CHST11	0.4441
CD86	TNFSF13B	0.4435
CD86	LAIR1	0.4431
CD86	MARCH1	0.4415
CD86	TFEC	0.44
CD86	MYO5A	0.4392
CD86	HCK	0.4385
CD86	HCST	0.4381
CD86	QKI	0.4362
CD86	LILRB2	0.4358
CD86	LCP1	0.4343
CD86	LST1	0.4335
CD86	MNDA	0.4335
CD86	MS4A6A	0.4333
CD86	CSF1R	0.431
CD86	C1QB	0.4303
CD86	TRPV2	0.4302
CD86	GIMAP4	0.4292
CD86	IGSF6	0.4292
CD86	PTPRC	0.4257
CD86	MS4A4A	0.4241
CD86	LCP2	0.4233
CD86	PLEKHO1	0.4232
CD86	FCGR2B	0.4222
CD86	LILRB3	0.4208
CD86	FCGR3A	0.4205
CD86	DOCK10	0.42
CD86	GMFG	0.4198
CD86	CD163	0.4193
CD86	FLI1	0.419
CD86	FYB	0.4188
CD86	HLA-DQA1	0.418
CD86	STX11	0.4172
CD86	CD84	0.4168
CD86	PLEKHO2	0.4168
CD86	DOCK2	0.4166
CD86	PLEK	0.4159
CD86	FCGR1A	0.4158
CD86	NRP1	0.4157
CD86	VIM	0.4157
CD86	C1QA	0.4152
CD86	NCKAP1L	0.4152
CD86	APBB1IP	0.4141
CD86	TLR8	0.4133
CD86	APOE	0.413
CD86	GYPC	0.4128
CD86	HCLS1	0.4126
CD86	C1QC	0.4125
CD86	ENTPD1	0.4121
CD86	RAB31	0.4121
CD86	FCGR2A	0.4113
CD86	HLA-DPB1	0.4112
CD86	MAFB	0.4111
CD86	ITGAM	0.411
CD86	GPNMB	0.4108
CD86	CCR1	0.4092
CD86	PLA2G7	0.4088
CD86	EMP3	0.4067
CD86	TSPAN4	0.4059
CD86	FGR	0.4041
CD86	LY86	0.4039
CD86	GBP5	0.4037
CD86	HLA-DPA1	0.4035
CD86	TLR1	0.4033
CD86	C1orf54	0.4031
CD86	MS4A7	0.4016
CD86	CD48	0.4011
CD86	CD4	0.401
CD86	SAMSN1	0.4005
CD86	DSE	0.3998
CD86	HLA-DMB	0.3997
CD86	MSN	0.3967
CD86	NR3C1	0.3962
CD86	PECAM1	0.3961
CD86	LGALS1	0.395
CD86	C1orf38	0.3949
CD86	TNFAIP8L2	0.3949
CD86	MSR1	0.3949
CD86	TUBB6	0.3948
CD86	C5AR1	0.3944
CD86	CLEC4A	0.3937
CD86	IL4I1	0.3935
CD86	FMNL1	0.3934
CD86	PILRA	0.393
CD86	RASGRP3	0.3921
CD86	ADAP2	0.3918
CD86	HLA-DRA	0.3909
CD86	SLC15A3	0.3905
CD86	FAM49A	0.3902
CD86	KIAA1949	0.3896
CD86	WIPF1	0.3889
CD86	PLXND1	0.3885
CD86	ACP5	0.3879
CD86	BCAT1	0.3869
CD86	CTSB	0.385
CD86	IFI30	0.3849
CD86	BTK	0.3846
CD86	TREM2	0.3843
CD86	HLA-DRB1	0.3838
CD86	ABI3	0.3832
CD86	DPYD	0.3827
CD86	TNFRSF9	0.3826
CD86	FGL2	0.382
CD86	PDCD1LG2	0.382
CD86	TYMP	0.3816
CD86	CXorf21	0.3815
CD86	CCDC88A	0.3807
CD86	MMP9	0.3806
CD86	RTN1	0.3801
CD86	CLEC4E	0.3792
CD86	RAB42	0.379
CD86	CD300LF	0.3789
CD86	SIRPA	0.3778
CD86	KYNU	0.377
CD86	CD74	0.376
CD86	GLIPR1	0.376
CD86	HSD11B1	0.3759
CD86	S100B	0.3751
CD86	CCL2	0.3749
CD86	SH2B3	0.3745
CD86	PIP4K2A	0.3744
CD86	ITGA5	0.3714
MAF	GNB4	0.5479
MAF	ZEB2	0.5145
MAF	GPC6	0.5068
MAF	QKI	0.5049
MAF	C20orf194	0.5023
MAF	CCDC80	0.4926
MAF	FBN1	0.4918
MAF	DCN	0.4916
MAF	RAB31	0.4909
MAF	MRC2	0.4894
MAF	CLIP4	0.489
MAF	CFH	0.4884
MAF	SERPINF1	0.4884
MAF	FRMD6	0.486
MAF	NNMT	0.4853
MAF	RFTN1	0.4844
MAF	GUCY1B3	0.4844
MAF	CNRIP1	0.4836
MAF	VCAN	0.4832
MAF	LUM	0.4823
MAF	ENTPD1	0.4803
MAF	FLRT2	0.4795
MAF	SULF1	0.4788
MAF	NR3C1	0.4787
MAF	C1S	0.4784
MAF	HEG1	0.4783
MAF	CTSK	0.4777
MAF	GPR68	0.4771
MAF	AEBP1	0.4766
MAF	ANTXR1	0.4766
MAF	COL3A1	0.476
MAF	GPNMB	0.4755
MAF	GYPC	0.4751
MAF	ZEB1	0.4724
MAF	CMTM3	0.4723
MAF	MPDZ	0.4715
MAF	CTHRC1	0.4715
MAF	WIPF1	0.471
MAF	CYBB	0.4709
MAF	A2M	0.4709
MAF	IL1R1	0.4708
MAF	OLFML2B	0.4697
MAF	ATP8B2	0.4694
MAF	GAS7	0.4693
MAF	CHST11	0.469
MAF	C1R	0.4687
MAF	PLEKHO1	0.4685
MAF	RECK	0.4679
MAF	SPOCK1	0.4664
MAF	LAPTM5	0.4655
MAF	ZFPM2	0.4637
MAF	BASP1	0.4635
MAF	VGLL3	0.4632
MAF	MAFB	0.4628
MAF	PMP22	0.4623
MAF	VEGFC	0.4617
MAF	AXL	0.456
MAF	RASSF2	0.4552
MAF	VCAM1	0.4548
MAF	DSE	0.4535
MAF	S1PR1	0.4533
MAF	STON1	0.4532
MAF	VIM	0.452
MAF	GIMAP4	0.4519
MAF	ARHGEF6	0.4519
MAF	PTPLAD2	0.4515
MAF	BNC2	0.4513
MAF	PECAM1	0.4508
MAF	ECSCR	0.4504
MAF	MARCH1	0.4492
MAF	NOX4	0.4492
MAF	MS4A6A	0.4489
MAF	COL14A1	0.4481
MAF	TCF4	0.4466
MAF	MYO5A	0.4456
MAF	PLEKHO2	0.4452
MAF	FAM171B	0.4442
MAF	ARMCX1	0.4439
MAF	ARHGAP15	0.4434
MAF	SLFN11	0.4413
MAF	UBE2E2	0.4391
MAF	LY96	0.437
MAF	CCDC88A	0.4367
MAF	APBB1IP	0.4365
MAF	FLI1	0.4342
MAF	ARL4C	0.4332
MAF	LST1	0.4322
MAF	AIF1	0.4312
MAF	C3	0.4299
MAF	SLA	0.4297
MAF	DOCK2	0.4274
MAF	SYT11	0.4274
MAF	TMEM47	0.4254
MAF	MS4A7	0.4253
MAF	MEF2C	0.4253
MAF	NCKAP1L	0.4248
MAF	CLEC7A	0.4245
MAF	MCC	0.4243
MAF	PLXNC1	0.4241
MAF	FAM129A	0.4226
MAF	EVI2A	0.4214
MAF	GNG2	0.4199
MAF	GMFG	0.4189
MAF	HCLS1	0.4188
MAF	LDB2	0.4187
MAF	NRP1	0.4187
MAF	GIMAP8	0.4182
MAF	MPEG1	0.4181
MAF	ST8SIA4	0.4171
MAF	LSP1	0.4166
MAF	FCGR2B	0.4155
MAF	CECR1	0.4144
MAF	ETS1	0.4144
MAF	BCAT1	0.4139
MAF	DLC1	0.4128
MAF	CLEC2B	0.4109
MAF	IL6ST	0.41
MAF	FAM49A	0.41
MAF	FAM110B	0.4099
MAF	FHL1	0.4073
MAF	ITGA4	0.4049
MAF	FAM20C	0.402
MAF	STAB1	0.4013
MAF	FAM126A	0.4008
MAF	AP1S2	0.3975
MAF	CXCR4	0.3965
MAF	ENPP2	0.3963
MAF	FAM70A	0.3936
MAF	RGS1	0.391
MAF	DOCK4	0.3902
MAF	SPG20	0.3899
MAF	PLXND1	0.3899
MAF	RAB8B	0.3873
MAF	GULP1	0.3858
MAF	C2orf74	0.3844
MAF	MDFIC	0.3837
MAF	VASH1	0.3836
MAF	ATP8B4	0.3811
MAF	SLCO2B1	0.3784
MAF	LRRK2	0.3768
RUNX1T1	FBLN1	0.5378
RUNX1T1	C1S	0.5282
RUNX1T1	GPC6	0.5251
RUNX1T1	GAS7	0.5248
RUNX1T1	EFEMP2	0.5227
RUNX1T1	C1R	0.5224
RUNX1T1	EMILIN1	0.52
RUNX1T1	MOXD1	0.5174
RUNX1T1	CDH11	0.5173
RUNX1T1	TCF4	0.5171
RUNX1T1	GUCY1A3	0.5166
RUNX1T1	FLRT2	0.5164
RUNX1T1	MRVI1	0.5158
RUNX1T1	MRC2	0.5149
RUNX1T1	NXN	0.5129
RUNX1T1	PDGFRB	0.5115
RUNX1T1	AEBP1	0.5113
RUNX1T1	TSHZ2	0.5111
RUNX1T1	ZEB1	0.5108
RUNX1T1	MSRB3	0.5094
RUNX1T1	FNDC1	0.5092
RUNX1T1	BNC2	0.5084
RUNX1T1	ANTXR1	0.5084
RUNX1T1	DDR2	0.5078
RUNX1T1	SERPINF1	0.5073
RUNX1T1	CALD1	0.5073
RUNX1T1	MXRA8	0.506
RUNX1T1	TAGLN	0.5048
RUNX1T1	FBN1	0.5038
RUNX1T1	COL8A1	0.5025
RUNX1T1	CCDC8	0.502
RUNX1T1	DCN	0.5015
RUNX1T1	GLT8D2	0.5015
RUNX1T1	EFEMP1	0.5015
RUNX1T1	FIBIN	0.5011
RUNX1T1	SFRP4	0.5009
RUNX1T1	MYLK	0.4987
RUNX1T1	NNMT	0.4933
RUNX1T1	HTRA3	0.4933
RUNX1T1	PCDH7	0.4932
RUNX1T1	RFTN1	0.4921
RUNX1T1	GPR124	0.4899
RUNX1T1	ISLR	0.4891
RUNX1T1	CRISPLD1	0.4871
RUNX1T1	SPARC	0.487
RUNX1T1	COL8A2	0.486
RUNX1T1	CLIP3	0.4854
RUNX1T1	LUM	0.4853
RUNX1T1	MPDZ	0.4842
RUNX1T1	SDC2	0.4839
RUNX1T1	ACTA2	0.4835
RUNX1T1	TIMP2	0.4835
RUNX1T1	MMP2	0.4834
RUNX1T1	IGFBP5	0.4787
RUNX1T1	HEG1	0.4784
RUNX1T1	BGN	0.4769
RUNX1T1	COL14A1	0.4768
RUNX1T1	COL3A1	0.4765
RUNX1T1	HMCN1	0.4753
RUNX1T1	STON1	0.4738
RUNX1T1	COL6A2	0.4723
RUNX1T1	RGMA	0.4717
RUNX1T1	GUCY1B3	0.4692
RUNX1T1	KANK2	0.4684
RUNX1T1	CCDC80	0.4679
RUNX1T1	ANGPT1	0.4669
RUNX1T1	LDOC1	0.4663
RUNX1T1	MEIS1	0.4657
RUNX1T1	SGCD	0.4657
RUNX1T1	GLI2	0.4653
RUNX1T1	GEFT	0.4653
RUNX1T1	MYL9	0.4634
RUNX1T1	ENOX1	0.4623
RUNX1T1	TNS1	0.4617
RUNX1T1	AOC3	0.4583
RUNX1T1	MFAP4	0.4563
RUNX1T1	ZFPM2	0.4508
RUNX1T1	TGFB1I1	0.4504
RUNX1T1	FZD4	0.4501
RUNX1T1	TSHZ3	0.4493
RUNX1T1	DZIP1	0.4487
RUNX1T1	HAND2	0.4441
RUNX1T1	SLC24A3	0.4426
RUNX1T1	GLI3	0.4421
RUNX1T1	VCAN	0.4402
RUNX1T1	RAB31	0.439
RUNX1T1	PRDM6	0.4372
RUNX1T1	SERPING1	0.4369
RUNX1T1	COL1A2	0.4367
[truncated: 9,586 more rows]
