# Supplementary material for: Large differences in global transcriptional regulatory programs of normal and tumor colon cells
Source: BMC Cancer. 2014 Sep 24;14:708. doi: 10.1186/1471-2407-14-708 (PMC4182786; doi:10.1186/1471-2407-14-708)
Supplement: Supplementary file 1 — Additional file 1: The two networks representation. (ZIP 2 MB) [file 12885_2014_4884_MOESM1_ESM.zip › Additional File 1/TumorRegulatoryNetwork_TypesOfNodes.txt]

GeneSymbol	TypeOfNode
ZEB1	TF
TCF4	TF
NR3C1	TF
MAFB	TF
AEBP1	TF
EFEMP1	TF
HCLS1	TF
PTRF	TF
CD86	TF
MAF	TF
RUNX1T1	TF
BNC2	TF
COL1A1	TF
S1PR1	TF
BASP1	TF
MMP14	TF
SNAI2	TF
DKK3	TF
HOPX	TF
ZEB2	TF
GLI2	TF
GLIS2	TF
MEIS1	TF
GLI3	TF
MEF2C	TF
MNDA	TF
GAS7	TF
TWIST2	TF
TFEC	TF
FLI1	TF
VGLL3	TF
CAV1	TF
NOTCH3	TF
PRKCB	TF
DNAJB5	TF
SFRP4	TF
ZFPM2	TF
GREM1	TF
TGFB1I1	TF
IKZF1	TF
SMARCA1	TF
PRRX1	TF
MCM6	TF
TGFB1	TF
FLNA	TF
TH1L	TF
TCEAL7	TF
CCNA2	TF
SSRP1	TF
EBF1	TF
STAT4	TF
LBH	TF
TWIST1	TF
NCOA6	TF
TSHZ2	TF
JAZF1	TF
INHBA	TF
PEG3	TF
CDK1	TF
DEPDC1	TF
WWTR1	TF
HAND2	TF
E2F8	TF
ETS1	TF
MCM7	TF
MCM4	TF
SFRP2	TF
BCL6B	TF
ERG	TF
MITF	TF
ZNF532	TF
RBM14	TF
RAD21	TF
TAF4	TF
NDN	TF
SAP18	TF
TSHZ3	TF
POFUT1	TF
FZD4	TF
SOX18	TF
SP110	TF
CDC45	TF
WNT2	TF
ASF1B	TF
ZNF469	TF
ASXL1	TF
NKRF	TF
FOXF1	TF
CENPF	TF
RNF6	TF
PUF60	TF
NOLC1	TF
CDT1	TF
SCAND1	TF
ZFP64	TF
MCM3	TF
NUFIP1	TF
ENG	TF
CD38	TF
TCEB1	TF
CHAF1A	TF
POLR2E	TF
MED4	TF
EED	TF
MRPL12	TF
RRM2	TF
TRPS1	TF
RUVBL2	TF
POLR2D	TF
HLX	TF
TNFSF4	TF
VPS36	TF
IL16	TF
GTF2F2	TF
NAA15	TF
BRCA1	TF
UBE2I	TF
POU2AF1	TF
RHOH	TF
MTDH	TF
DHFR	TF
ILF3	TF
MCTS1	TF
IGF1	TF
SUV39H1	TF
RCOR3	TF
TGS1	TF
IRAK1	TF
TCERG1	TF
PRPF6	TF
PCID2	TF
PRICKLE1	TF
COPS5	TF
TGFB3	TF
RBBP7	TF
CNOT7	TF
UBE2V1	TF
GMEB2	TF
PQBP1	TF
CDC6	TF
MEOX2	TF
PLAGL2	TF
MLL5	TF
TCF21	TF
BLM	TF
PLRG1	TF
DNAJA3	TF
TCEA1	TF
LMO3	TF
POLR2C	TF
HOXB2	TF
HEYL	TF
HMGB1	TF
PHIP	TF
ELK1	TF
ZNF367	TF
ELF1	TF
PRDM6	TF
TLR2	TF
RCOR1	TF
CCNL1	TF
TOP2A	TF
TAF2	TF
ACTR5	TF
ZNF7	TF
TMX1	TF
SUPT16H	TF
STAT1	TF
PRMT5	TF
ZNF154	TF
POLA1	TF
TMPO	TF
STAT2	TF
NONO	TF
PRKDC	TF
ANP32A	TF
APEX1	TF
FOXM1	TF
LMCD1	TF
NKAP	TF
RLIM	TF
ELK3	TF
UHRF1	TF
C5orf41	TF
SNW1	TF
MTERFD1	TF
HEY2	TF
ZNF302	TF
XRCC6	TF
SUV39H2	TF
MED27	TF
CYLD	TF
GTF2E2	TF
ZNF644	TF
FZD1	TF
TRIM22	TF
ATAD2	TF
MCM2	TF
HSF1	TF
KIAA0776	TF
GPBP1	TF
COMMD7	TF
RHOA	TF
EGR1	TF
EIF2C2	TF
FSTL3	TF
FLII	TF
ZRANB2	TF
MDFIC	TF
DNMT1	TF
TFDP1	TF
ZBTB1	TF
GTF3C3	TF
YWHAQ	TF
SMARCA4	TF
BAZ2B	TF
MYBL2	TF
NAA16	TF
BHLHE22	TF
NR2C2AP	TF
RBM39	TF
NKX3-2	TF
E2F7	TF
CNOT2	TF
IRF4	TF
POLR3K	TF
ILF2	TF
PHF6	TF
WHSC1	TF
EZH2	TF
NPM1	TF
PHF8	TF
ZFHX4	TF
PHB2	TF
CBX3	TF
ZMYM2	TF
TGIF2	TF
ARID4B	TF
STRN3	TF
RAB18	TF
CREBZF	TF
ELP3	TF
BTAF1	TF
RORA	TF
HHEX	TF
TXLNG	TF
ATF3	TF
BCLAF1	TF
BRMS1	TF
HDAC8	TF
MED13	TF
HELLS	TF
NCBP1	TF
HNF4A	TF
ARID4A	TF
PTGES2	TF
YY1	TF
TAB2	TF
CCNK	TF
LRPPRC	TF
ZBTB4	TF
CNBP	TF
NKX2-3	TF
KDM5C	TF
RPL7L1	TF
ICAM1	TF
DR1	TF
EGR2	TF
CPSF4	TF
ZNF671	TF
CENPK	TF
ZNF207	TF
CDC5L	TF
PHB	TF
TIGD5	TF
ZNF521	TF
ATRX	TF
TAF6	TF
POLR2F	TF
NR4A1	TF
ENY2	TF
FOS	TF
SUZ12	TF
CBFA2T2	TF
PARP14	TF
PA2G4	TF
SNF8	TF
PAXIP1	TF
SP3	TF
MAPK14	TF
PFN1	TF
SS18L1	TF
E2F4	TF
DEK	TF
ZNF292	TF
SIK1	TF
BRWD1	TF
SAFB	TF
PHF5A	TF
RB1CC1	TF
HNRNPD	TF
CHD9	TF
IRF1	TF
CHD7	TF
CNOT4	TF
ZBTB33	TF
RING1	TF
TIAL1	TF
BUD31	TF
USP7	TF
ELF2	TF
MORF4L2	TF
TAB3	TF
CRK	TF
ADNP	TF
ZNF282	TF
UBE3A	TF
FOXF2	TF
CCNC	TF
KLF9	TF
MED30	TF
LASS2	TF
PABPN1	TF
YBX1	TF
SETD2	TF
MEN1	TF
NR4A2	TF
PHF20	TF
ZNF25	TF
PPM1A	TF
CAPRIN2	TF
E2F1	TF
HDAC2	TF
PSMD10	TF
ZBTB20	TF
HEY1	TF
UBE2N	TF
ZNF275	TF
HAT1	TF
EWSR1	TF
EDNRB	TF
ZMIZ2	TF
FBXO5	TF
TCFL5	TF
SAFB2	TF
TERF1	TF
AHCTF1	TF
BHLHE41	TF
ABT1	TF
WAC	TF
RBAK	TF
HMGB2	TF
SF1	TF
ZNF316	TF
CCDC59	TF
SFPQ	TF
ACTL6A	TF
JUNB	TF
TBL1XR1	TF
GTF3C4	TF
NCOR1	TF
PSMC3IP	TF
MED14	TF
IFI16	TF
ITCH	TF
TAF9	TF
HBP1	TF
E2F6	TF
IRAK3	TF
ELF4	TF
STRAP	TF
CSRNP1	TF
GTF2H3	TF
IRF9	TF
RPS14	TF
ARID1B	TF
SIVA1	TF
IL6	TF
RAN	TF
SMARCD3	TF
EAPP	TF
BAZ1B	TF
SCYL1	TF
POLR2K	TF
ZNF268	TF
ZNF706	TF
CDK13	TF
CDK8	TF
SNX6	TF
POGZ	TF
RPS3	TF
TSG101	TF
ARHGEF2	TF
HIRA	TF
DDX54	TF
HTATSF1	TF
PSMD4	TF
SCML1	TF
MTA1	TF
ATF6	TF
YLPM1	TF
ZNF263	TF
BRMS1L	TF
RPL7	TF
SMARCA5	TF
MAP3K7	TF
KLF2	TF
CGGBP1	TF
MYCBP	TF
TCF20	TF
BDP1	TF
OSM	TF
RALGAPA1	TF
FOSB	TF
ZNF770	TF
ZZZ3	TF
MED6	TF
AATF	TF
ZNF12	TF
NR4A3	TF
RQCD1	TF
HDAC6	TF
NLRC3	TF
AFF3	TF
ZNF695	TF
BTG2	TF
PSMD9	TF
ZNF84	TF
SLTM	TF
IKZF2	TF
SMARCC1	TF
FRY	TF
NLRC5	TF
MYSM1	TF
DICER1	TF
RFXAP	TF
POLR2J	TF
RFC1	TF
GATAD2A	TF
ZNF395	TF
HIF1A	TF
FZD8	TF
KHSRP	TF
NR2C2	TF
TRIM28	TF
TIMELESS	TF
GPBP1L1	TF
NR2C1	TF
MOSPD1	TF
CNOT8	TF
SET	TF
TCEAL3	TF
ETV7	TF
NFXL1	TF
ZNF217	TF
VOPP1	TF
HDGF	TF
ZBTB47	TF
ZNF250	TF
E2F5	TF
KHDRBS1	TF
RFX7	TF
EOMES	TF
NUP62	TF
EGR3	TF
MED23	TF
TCEAL1	TF
ZNF280D	TF
TEAD4	TF
POLR2G	TF
ZNF140	TF
ZNF576	TF
TFAM	TF
MED13L	TF
ZNF182	TF
HNRPDL	TF
SP100	TF
BPTF	TF
MEOX1	TF
ZNF16	TF
NLK	TF
GTF2F1	TF
POLR2B	TF
REXO4	TF
BRD7	TF
BAZ2A	TF
STAT5B	TF
MED1	TF
DNAJC2	TF
CHD6	TF
HCFC2	TF
TSC22D3	TF
PICALM	TF
ZNF639	TF
LYL1	TF
TARDBP	TF
ZBED4	TF
ASH1L	TF
PPRC1	TF
DDX1	TF
NCOA3	TF
ZNRD1	TF
PSMC5	TF
ZNF281	TF
CREBBP	TF
RDBP	TF
PRKAR1A	TF
TRAPPC2	TF
DAP	TF
FRZB	TF
ZNF654	TF
IL1B	TF
NFKBIA	TF
CEBPZ	TF
RSF1	TF
PCBD2	TF
GABPB1	TF
CEBPB	TF
UBE2L3	TF
ARID2	TF
SFRP1	TF
PSRC1	TF
LRRFIP1	TF
GABPA	TF
IKBKAP	TF
KDM3B	TF
ITGB3BP	TF
ZNF213	TF
SLA2	TF
NCOA5	TF
POLR2L	TF
RBM15	TF
TAF9B	TF
MYD88	TF
MAX	TF
IRF2BP2	TF
BRCA2	TF
MLLT1	TF
TTF2	TF
CAND1	TF
ZNF623	TF
MAPK1	TF
GTF2A2	TF
ZNF83	TF
MLL	TF
RREB1	TF
RTF1	TF
ROR2	TF
ZNF280C	TF
MYCBP2	TF
ARID3A	TF
HTATIP2	TF
ZNF526	TF
DUSP5	TF
CSDE1	TF
SP140	TF
MEF2A	TF
CHD3	TF
HSF2	TF
SNAPC1	TF
ANKRD49	TF
MKL2	TF
MBTD1	TF
ZNF467	TF
GTF3A	TF
WNT2B	TF
TCF12	TF
VPS25	TF
CDK7	TF
CHD4	TF
TRIP4	TF
RIPK2	TF
RHOQ	TF
WDR5	TF
CCNL2	TF
SNAPC4	TF
C14orf43	TF
JUND	TF
ZCCHC11	TF
NSD1	TF
MED11	TF
ZBTB45	TF
MED24	TF
TCEAL6	TF
CALR	TF
ASCL2	TF
PHF19	TF
VPS72	TF
RUVBL1	TF
FZD3	TF
WNT5A	TF
FZD6	TF
XRCC5	TF
ATXN3	TF
TCF19	TF
SOX17	TF
TGFBR1	TF
ASF1A	TF
PSMC3	TF
RBM15B	TF
PSIP1	TF
ZFPL1	TF
TCF7	TF
DMTF1	TF
PNRC1	TF
NFATC3	TF
ADRB2	TF
ZBTB41	TF
ERCC3	TF
MYC	TF
JUN	TF
PNN	TF
CALCOCO1	TF
IWS1	TF
GPS2	TF
WHSC2	TF
PBX3	TF
MYOCD	TF
ZBTB24	TF
MDM4	TF
KCTD1	TF
JAM3	Target
FERMT2	Target
MRVI1	Target
EFEMP2	Target
CALD1	Target
MYLK	Target
A2M	Target
MPDZ	Target
FBN1	Target
ACTA2	Target
COX7A1	Target
EMILIN1	Target
PTPRM	Target
RECK	Target
MSRB3	Target
GPC6	Target
LDB2	Target
C20orf194	Target
RFTN1	Target
NNMT	Target
GNB4	Target
C1S	Target
FSTL1	Target
MRC2	Target
LHFP	Target
C1R	Target
PDGFRB	Target
GUCY1B3	Target
VCAN	Target
NXN	Target
GPR124	Target
HEG1	Target
DDR2	Target
ANTXR1	Target
CDH11	Target
FRMD6	Target
GUCY1A3	Target
TAGLN	Target
LAMA4	Target
SULF1	Target
DCN	Target
PCDH7	Target
COL6A3	Target
ENTPD1	Target
ECM2	Target
CNRIP1	Target
SERPINF1	Target
FIBIN	Target
CFH	Target
DLC1	Target
SPOCK1	Target
SGCE	Target
TSPYL5	Target
RBMS3	Target
HTRA3	Target
IGFBP7	Target
RAB31	Target
SPARC	Target
LDOC1	Target
FHL1	Target
TIMP2	Target
SDC2	Target
ARMCX1	Target
GGT5	Target
MRAS	Target
CMTM3	Target
AXL	Target
KANK2	Target
NAP1L3	Target
IGFBP5	Target
MGP	Target
SERPING1	Target
IL1R1	Target
HTRA1	Target
COL5A2	Target
TUBB6	Target
AOC3	Target
TNS1	Target
PMP22	Target
RAB34	Target
STON1	Target
EHD2	Target
COL6A2	Target
AMOTL1	Target
FGFR1	Target
PHLDB2	Target
EDIL3	Target
PDGFC	Target
ENOX1	Target
MXRA8	Target
COL18A1	Target
RARRES2	Target
PDE1A	Target
VIM	Target
PKD2	Target
DZIP1	Target
GEFT	Target
PTPLAD2	Target
FILIP1L	Target
AKAP12	Target
LAYN	Target
THY1	Target
PABPC4L	Target
TEK	Target
LGALS1	Target
WIPF1	Target
VCAM1	Target
ELTD1	Target
TSPAN4	Target
GYPC	Target
NEXN	Target
ANGPT1	Target
TMEM47	Target
FAM171B	Target
AKT3	Target
KCNE4	Target
FBLN1	Target
VEGFC	Target
C16orf45	Target
TRO	Target
EFS	Target
ECSCR	Target
CLEC14A	Target
PLN	Target
GNG11	Target
SPARCL1	Target
SYT11	Target
SYDE1	Target
CNN1	Target
VASN	Target
IGFBP6	Target
SPG20	Target
MFGE8	Target
ARHGEF6	Target
LPHN2	Target
RBPMS2	Target
MRGPRF	Target
DACT3	Target
PLEKHO1	Target
CCDC88A	Target
COL4A2	Target
CRYAB	Target
PECAM1	Target
CD93	Target
SDPR	Target
BGN	Target
PDLIM3	Target
JAM2	Target
EPHA3	Target
TMTC1	Target
MCC	Target
FXYD6	Target
FAM20C	Target
TUBA1A	Target
PALLD	Target
QKI	Target
MAP9	Target
NUAK1	Target
SYNPO2	Target
CRISPLD1	Target
SETBP1	Target
GNG2	Target
MAP1B	Target
ABCC9	Target
CRIP2	Target
MSN	Target
PLAT	Target
TUSC3	Target
LMOD1	Target
LOC644538	Target
AIF1	Target
EDNRA	Target
KAL1	Target
MYH11	Target
FEZ1	Target
TPM2	Target
LRCH2	Target
HVCN1	Target
GJA1	Target
RASL12	Target
EMCN	Target
MN1	Target
FAM126A	Target
INMT	Target
CD109	Target
C7orf58	Target
PODN	Target
IFFO1	Target
S1PR3	Target
HSPB8	Target
PXDN	Target
FAM127C	Target
KIAA1462	Target
DPYSL3	Target
RGS5	Target
DSE	Target
ITGA5	Target
SERPINH1	Target
MAP1A	Target
IGFBP3	Target
LRRN4CL	Target
THSD7A	Target
SCHIP1	Target
PCDH17	Target
MGC9913	Target
RHOJ	Target
LIFR	Target
ITPR1	Target
HSPG2	Target
CYGB	Target
PTN	Target
ATP2B4	Target
PAPLN	Target
TIMP3	Target
VWF	Target
CALCRL	Target
PRICKLE2	Target
UNC5B	Target
MAGEH1	Target
RCAN2	Target
AG2	Target
SGIP1	Target
TTC28	Target
VASH1	Target
ITGAV	Target
LSAMP	Target
DAAM2	Target
ASAM	Target
PEA15	Target
BEX4	Target
FAM155A	Target
ESAM	Target
GULP1	Target
PLCL1	Target
FAT4	Target
MAP3K3	Target
ACTG2	Target
RERG	Target
AMPH	Target
FKBP7	Target
MAN1C1	Target
CACNA1H	Target
PPP1R14A	Target
LRRC17	Target
ELOVL4	Target
SLC8A1	Target
KCNT2	Target
GLRB	Target
LTBP1	Target
RBMS1	Target
FGD5	Target
RAMP2	Target
KIAA0495	Target
PDZD2	Target
SHANK3	Target
SEPT4	Target
ATP8B2	Target
MOXD1	Target
FLRT2	Target
GLT8D2	Target
MMP2	Target
MXRA5	Target
ISLR	Target
CTSK	Target
COL3A1	Target
COL8A1	Target
OLFML2B	Target
COL14A1	Target
LUM	Target
COL1A2	Target
COL5A1	Target
LTBP2	Target
SGCD	Target
LOXL1	Target
COL6A1	Target
MFAP4	Target
CTHRC1	Target
FBLN5	Target
EMP3	Target
PCOLCE	Target
SPON2	Target
CD248	Target
SLC24A3	Target
ANGPTL2	Target
GIMAP4	Target
CLIP4	Target
SLFN11	Target
RASSF2	Target
FAM176B	Target
LRRC32	Target
CRISPLD2	Target
SYNE1	Target
ELN	Target
PRKCDBP	Target
LAMC1	Target
PDPN	Target
GPX8	Target
CPZ	Target
GRASP	Target
THBD	Target
C10orf72	Target
LEPRE1	Target
PLXDC1	Target
CDH5	Target
TPST1	Target
GIMAP8	Target
LAMA2	Target
TMEM204	Target
IL6ST	Target
CHN1	Target
PALMD	Target
CAV2	Target
DACT1	Target
ALDH1A3	Target
C10orf10	Target
GIT2	Target
BACE1	Target
ITIH5	Target
SAMD11	Target
IGDCC4	Target
NLGN4X	Target
PDGFRA	Target
ARHGAP24	Target
FAM198B	Target
NLRP1	Target
CPXM1	Target
CNTN4	Target
FRMD4A	Target
TNFSF12	Target
CHST11	Target
ARHGAP15	Target
MARCH1	Target
UBE2E2	Target
PLEKHO2	Target
APBB1IP	Target
ST8SIA4	Target
CYYR1	Target
DOCK10	Target
DOCK2	Target
FAM129A	Target
CYBB	Target
LOC339803	Target
CD14	Target
CD53	Target
POSTN	Target
MS4A6A	Target
C1orf54	Target
LAIR1	Target
LST1	Target
RCSD1	Target
NRP1	Target
SRGN	Target
LAPTM5	Target
MS4A7	Target
ITGB2	Target
FYB	Target
TYROBP	Target
CLEC2B	Target
C3AR1	Target
CSF1R	Target
EVL	Target
GMFG	Target
FGF7	Target
ELMO1	Target
ABI3	Target
C1orf162	Target
LILRB3	Target
FCER1G	Target
MYO5A	Target
CLIC2	Target
CTSL1	Target
GPNMB	Target
DPYD	Target
ARHGAP9	Target
TRPV2	Target
SLA	Target
FPR3	Target
CXCR4	Target
RASGRP3	Target
PTPRC	Target
KIAA1949	Target
GIMAP6	Target
VAMP5	Target
COL15A1	Target
CD163	Target
MS4A4A	Target
STAB1	Target
ADAP2	Target
CD300A	Target
STOM	Target
MAP7D1	Target
ADAMTS1	Target
HLA-DQA1	Target
KANK3	Target
PIK3CD	Target
CCL2	Target
ITM2A	Target
LRRC8C	Target
C2orf74	Target
FOLR2	Target
ARHGAP25	Target
CYP1B1	Target
SLIT3	Target
CALHM2	Target
CTSO	Target
RTN1	Target
ENPP2	Target
GLIPR2	Target
RGS2	Target
C10orf54	Target
GJA4	Target
TBC1D9	Target
GPR116	Target
ACP5	Target
LATS2	Target
PIK3CG	Target
SYNPO	Target
CR1	Target
CCDC80	Target
C1QB	Target
CCDC8	Target
HAVCR2	Target
APOE	Target
C1QA	Target
FCGR1A	Target
LY86	Target
C1QC	Target
CLEC7A	Target
SLAMF8	Target
GAS1	Target
FCGR2B	Target
LILRB4	Target
LSP1	Target
HCK	Target
TNFSF13B	Target
FCGR3A	Target
ITGAM	Target
IGSF6	Target
NCKAP1L	Target
C3	Target
ADAM12	Target
HCST	Target
MSR1	Target
TM6SF1	Target
PSAP	Target
LILRB2	Target
HLA-DPB1	Target
SYNC	Target
CD84	Target
APOC1	Target
CECR1	Target
GGTA1	Target
VSIG4	Target
GPR34	Target
HLA-DPA1	Target
FCGR2A	Target
FAM49A	Target
HLA-DOA	Target
LOC100288114	Target
ARL4C	Target
C1orf38	Target
PILRA	Target
TREM2	Target
PLXND1	Target
SLC15A3	Target
CTSB	Target
IFI30	Target
FAM70A	Target
SSPN	Target
TIAM1	Target
LAT2	Target
SLC9A9	Target
NCF2	Target
LHFPL2	Target
CD37	Target
CYTH4	Target
GIMAP1	Target
IL18BP	Target
THBS2	Target
FNDC1	Target
NTM	Target
FBLN2	Target
FAP	Target
COL11A1	Target
COL10A1	Target
RCN3	Target
CLIP3	Target
SPATS2L	Target
COL8A2	Target
NOX4	Target
PPAPDC1A	Target
MYL9	Target
GPR68	Target
ASPN	Target
CDK14	Target
ODZ3	Target
ST6GALNAC5	Target
MFAP5	Target
COLEC12	Target
PPP1R3C	Target
TSPAN9	Target
FAM110B	Target
CDH2	Target
MMP11	Target
DSEL	Target
PRKD1	Target
AP1S2	Target
ISM1	Target
ADAMTS6	Target
CLEC11A	Target
HMCN1	Target
RGMA	Target
ITGBL1	Target
PTGIS	Target
ANK2	Target
COMP	Target
PRELP	Target
SLIT2	Target
PNMAL1	Target
CHRDL1	Target
APOD	Target
MXRA7	Target
MFAP2	Target
PABPC5	Target
OGN	Target
PCDHB4	Target
CCL21	Target
PTGDS	Target
CXCL12	Target
C2orf40	Target
NAGK	Target
PTGER3	Target
GAP43	Target
SASH3	Target
LCP1	Target
EVI2B	Target
CD48	Target
CD52	Target
LY96	Target
FGL2	Target
EVI2A	Target
PLXNC1	Target
IL23A	Target
ITGAL	Target
MPEG1	Target
TRBC1	Target
C16orf54	Target
CSF2RB	Target
SAMSN1	Target
LCP2	Target
DOCK8	Target
CD2	Target
SPOCK2	Target
RASSF5	Target
ARHGAP30	Target
PLEK	Target
IL2RB	Target
PTPRCAP	Target
TLR8	Target
HLA-DMB	Target
TLR1	Target
GIMAP7	Target
TNFAIP8L2	Target
CD27	Target
RASGRP1	Target
CD4	Target
GIMAP5	Target
GPR183	Target
P2RY13	Target
PPP1R16B	Target
CXorf21	Target
MYO1F	Target
SLAMF7	Target
HLA-DRA	Target
BTK	Target
LTB	Target
CCR5	Target
CYTIP	Target
TRD@	Target
KLHL6	Target
PIK3R5	Target
GZMK	Target
P2RY8	Target
FMNL1	Target
SELL	Target
RGS1	Target
HLA-DRB1	Target
PLCG2	Target
FAM26F	Target
CD69	Target
CYSLTR1	Target
ATP8B4	Target
IL10RA	Target
CD300LF	Target
RASAL3	Target
IL7R	Target
ARHGDIB	Target
S100B	Target
SLC31A2	Target
FERMT3	Target
CD74	Target
DAPK1	Target
SH2D1A	Target
TLR7	Target
FAM78A	Target
COPZ2	Target
COL4A1	Target
MMP19	Target
MCAM	Target
MLLT11	Target
LOXL2	Target
PGF	Target
DFNA5	Target
TNC	Target
CTGF	Target
POPDC2	Target
RAI14	Target
CHSY3	Target
NRP2	Target
TIE1	Target
CERCAM	Target
RGS4	Target
ITGA7	Target
STX11	Target
CCR1	Target
PLA2G7	Target
FGR	Target
GBP5	Target
C5AR1	Target
CLEC4A	Target
IL4I1	Target
BCAT1	Target
TNFRSF9	Target
PDCD1LG2	Target
TYMP	Target
MMP9	Target
CLEC4E	Target
RAB42	Target
SIRPA	Target
KYNU	Target
GLIPR1	Target
HSD11B1	Target
SH2B3	Target
PIP4K2A	Target
ITGA4	Target
DOCK4	Target
RAB8B	Target
SLCO2B1	Target
LRRK2	Target
FBXL7	Target
SHISA2	Target
BOC	Target
C1QTNF3	Target
LGI2	Target
PARD6G	Target
COX7A2	Target
DPT	Target
GPRASP1	Target
RSPO3	Target
CPXM2	Target
CYBRD1	Target
GFPT2	Target
PLXNA4	Target
GJA5	Target
TRPC1	Target
MAB21L2	Target
PDGFRL	Target
CDO1	Target
SDK1	Target
PCDH9	Target
CCDC50	Target
NLGN2	Target
COL12A1	Target
LOX	Target
TNFAIP6	Target
LPPR4	Target
ADAMTS2	Target
NID2	Target
PRR16	Target
WISP1	Target
GALNTL2	Target
MYCT1	Target
MMRN2	Target
ROBO4	Target
APLNR	Target
PCDH12	Target
PLVAP	Target
SHE	Target
PDE2A	Target
LMO2	Target
CLEC3B	Target
RAMP3	Target
AFAP1L1	Target
C21orf7	Target
CLDN5	Target
ALOX5AP	Target
DOK3	Target
PTGFR	Target
TNFAIP2	Target
CADM1	Target
CSGALNACT2	Target
LAMB2	Target
BMP1	Target
FAM19A5	Target
TMEM45A	Target
CCDC3	Target
ADAMTS4	Target
KCNJ8	Target
ADAMTS5	Target
RASSF8	Target
STC1	Target
IKBIP	Target
KIFC3	Target
EML1	Target
DIO2	Target
OLFML2A	Target
ADAM19	Target
DKK2	Target
C5orf23	Target
THBS4	Target
GEM	Target
DNAJB4	Target
CORIN	Target
SLC12A4	Target
CYS1	Target
MYH10	Target
P4HA3	Target
PDLIM2	Target
RNF150	Target
C14orf139	Target
CMAH	Target
FAM13C	Target
ABI3BP	Target
BCL2A1	Target
FPR1	Target
GPR65	Target
AQP9	Target
AQP1	Target
DIXDC1	Target
PHLDB1	Target
C13orf33	Target
HTR2A	Target
APOBEC3G	Target
KLRD1	Target
CPVL	Target
OLR1	Target
THBS1	Target
SCG2	Target
GJC1	Target
CFL2	Target
FN1	Target
CDH6	Target
CD3D	Target
GPR171	Target
CD8A	Target
CD96	Target
CCL5	Target
THEMIS	Target
TAGAP	Target
CRTAM	Target
KCNMB1	Target
PDZRN4	Target
CNIH3	Target
GRP	Target
OMD	Target
RNF180	Target
EFHA2	Target
CHRNA3	Target
PDE5A	Target
VIP	Target
ZCCHC24	Target
TRAF3IP3	Target
TBC1D10C	Target
SIRPG	Target
CD3G	Target
MAP4K1	Target
KLRB1	Target
AMICA1	Target
GPR18	Target
MFNG	Target
CXCR6	Target
RIMKLB	Target
FEN1	Target
CHEK1	Target
BUB1	Target
KIF14	Target
SFRS3	Target
RRM1	Target
BIRC5	Target
NEK2	Target
KIAA0101	Target
MCM10	Target
CCNB1	Target
C11orf82	Target
NCAPH	Target
RACGAP1	Target
FAM111B	Target
RNASEH2A	Target
ASPM	Target
CENPA	Target
MKI67	Target
PPIL1	Target
HSPA8	Target
ANLN	Target
DBF4	Target
SMC2	Target
STIL	Target
MSH6	Target
DTL	Target
DHX9	Target
CKAP2L	Target
CDKN3	Target
UBE2T	Target
SFRS13A	Target
SGOL2	Target
CASC5	Target
LUC7L2	Target
SNRPG	Target
CKAP5	Target
CENPL	Target
ZWILCH	Target
KIF11	Target
KIF18A	Target
CCDC34	Target
CDC20	Target
FAM54A	Target
BARD1	Target
RMI1	Target
MTHFD2	Target
C6orf153	Target
DEPDC1B	Target
HNRNPF	Target
POLR1B	Target
HAUS6	Target
HNRNPL	Target
PDLIM4	Target
FHL3	Target
TIMP1	Target
HOMER3	Target
PSMA7	Target
TPD52L2	Target
C20orf4	Target
UCKL1	Target
YTHDF1	Target
STAU1	Target
C20orf43	Target
STX16	Target
VAPB	Target
RALY	Target
ADRM1	Target
DNAJC5	Target
CTNNBL1	Target
KIAA0406	Target
DDX27	Target
TRPC4AP	Target
RAE1	Target
PDRG1	Target
DYNLRB1	Target
TOMM34	Target
DIDO1	Target
EIF6	Target
ERGIC3	Target
C20orf111	Target
ROMO1	Target
DPM1	Target
DSN1	Target
PIGU	Target
SLMO2	Target
LSM14B	Target
CPNE1	Target
CSTF1	Target
SPATA2	Target
PXMP4	Target
C20orf11	Target
NPEPL1	Target
OGFR	Target
IFT52	Target
C20orf177	Target
CHMP4B	Target
ATP5E	Target
ARFGAP1	Target
RNF114	Target
YWHAB	Target
MAPRE1	Target
MOCS3	Target
C20orf24	Target
ARFRP1	Target
RAB22A	Target
MAD2L1	Target
H2AFZ	Target
PLK4	Target
MND1	Target
CENPE	Target
GSTCD	Target
PAICS	Target
NCAPG	Target
KIF23	Target
EXOSC9	Target
ARHGAP11A	Target
KIF4A	Target
OIP5	Target
GAR1	Target
NEIL3	Target
EIF4E	Target
C4orf46	Target
CCNB2	Target
GRSF1	Target
TACC3	Target
CEP55	Target
ECT2	Target
ORC6L	Target
PLA2G12A	Target
C15orf23	Target
ABCE1	Target
RAD51AP1	Target
NUSAP1	Target
SMC4	Target
SLBP	Target
NCAPD3	Target
PSAT1	Target
H2AFX	Target
LSM6	Target
CISD2	Target
MRPS18C	Target
FAM83D	Target
WDR74	Target
PRPF19	Target
MRPL11	Target
SF3B2	Target
C11orf31	Target
SAC3D1	Target
CCDC86	Target
IPO7	Target
TMEM123	Target
BANF1	Target
STIP1	Target
DDX39	Target
C11orf10	Target
CDCA5	Target
GANAB	Target
C11orf83	Target
CPSF7	Target
LSM4	Target
BUD13	Target
DDX10	Target
INCENP	Target
STX3	Target
MTCH2	Target
HNRNPM	Target
DTYMK	Target
SLC43A1	Target
PRMT3	Target
NAT10	Target
SNRPA	Target
TIMM13	Target
CDK4	Target
ZW10	Target
RANGAP1	Target
CEP57	Target
DDB1	Target
NDUFC2	Target
CUL5	Target
MRPL16	Target
KDR	Target
FILIP1	Target
TM4SF18	Target
ITK	Target
C6orf204	Target
CXCL13	Target
TM9SF4	Target
RALGAPB	Target
RPRD1B	Target
DHX35	Target
NFS1	Target
UQCC	Target
PCIF1	Target
KIF3B	Target
ARFGEF2	Target
CDK5RAP1	Target
TOP1	Target
CABLES2	Target
GSS	Target
LOC647979	Target
CEP250	Target
TTPAL	Target
PARD6B	Target
EIF2S2	Target
DNTTIP1	Target
KLHL5	Target
DNA2	Target
ZWINT	Target
KIAA1524	Target
HMMR	Target
KIF20A	Target
C12orf48	Target
DNAJC9	Target
CDCA3	Target
KIF20B	Target
MELK	Target
NUF2	Target
FANCI	Target
C10orf119	Target
VPS26A	Target
TROAP	Target
CCDC99	Target
CKS2	Target
DDX21	Target
RTKN2	Target
KIF2C	Target
USP1	Target
SASS6	Target
DLGAP5	Target
CDC7	Target
TMEM48	Target
CDCA8	Target
SSX2IP	Target
BUB1B	Target
SERBP1	Target
NASP	Target
VRK1	Target
KIF15	Target
SKP2	Target
POLE2	Target
FIGNL1	Target
CTPS	Target
TIPIN	Target
ARMCX2	Target
CILP	Target
SYNM	Target
HSPB7	Target
SGOL1	Target
KIFC1	Target
NDC80	Target
PRR11	Target
POC1A	Target
TRAIP	Target
HIST1H4C	Target
H2AFV	Target
BZW2	Target
EIF3B	Target
AIMP2	Target
POP7	Target
RFC2	Target
POLA2	Target
HEATR2	Target
WBSCR16	Target
PRDX2	Target
KIF22	Target
SAE1	Target
MEST	Target
NUDT1	Target
POLD2	Target
PPIF	Target
CHCHD2	Target
EIF4H	Target
NUPL2	Target
NSUN5	Target
MANBAL	Target
FTSJ2	Target
SRRT	Target
DSCC1	Target
UBE2V2	Target
ARMC1	Target
LYPLA1	Target
MRPL15	Target
ECE2	Target
CHRAC1	Target
BRIX1	Target
MRE11A	Target
NUP85	Target
PTDSS1	Target
TMEM97	Target
NAP1L4	Target
RAD54B	Target
ROD1	Target
API5	Target
HSPD1	Target
METTL2A	Target
UTP6	Target
KCTD12	Target
CEP170	Target
RANBP1	Target
POLR1C	Target
EXOSC2	Target
PTPMT1	Target
TRA2B	Target
UTP23	Target
UBR5	Target
DCAF13	Target
EBAG9	Target
YWHAZ	Target
MTFR1	Target
PABPC1	Target
UBE2W	Target
C8orf76	Target
MTBP	Target
PTK2	Target
ZFAND1	Target
FAM91A1	Target
OTUD6B	Target
PHF20L1	Target
EIF3E	Target
CPNE3	Target
VCPIP1	Target
TATDN1	Target
CSPP1	Target
EIF3H	Target
ANKRD46	Target
WDYHV1	Target
NDUFB9	Target
STK3	Target
SR140	Target
RAB2A	Target
TP53RK	Target
PCMTD2	Target
PFDN4	Target
UBE2C	Target
POMP	Target
STK24	Target
UBAC2	Target
FAM48A	Target
MRPS31	Target
TM9SF2	Target
NEK3	Target
SUCLA2	Target
NDFIP2	Target
MTRF1	Target
KIAA1704	Target
SUGT1	Target
MRP63	Target
WBP4	Target
N6AMT2	Target
MTIF3	Target
MPHOSPH8	Target
USPL1	Target
CDC16	Target
CRYL1	Target
RPL21	Target
SPATA13	Target
C13orf1	Target
PARP4	Target
UPF3A	Target
UCHL3	Target
UFM1	Target
COMMD6	Target
POLR1D	Target
SERINC3	Target
TPX2	Target
C20orf112	Target
GDPD5	Target
CSE1L	Target
PDE4D	Target
CD34	Target
SAMD9L	Target
SAMD9	Target
TMEM140	Target
GBP7	Target
CENPM	Target
GTSE1	Target
NCAPH2	Target
SPAG5	Target
POLR3H	Target
SNRPD3	Target
WDR34	Target
LMNB2	Target
GINS2	Target
CCNF	Target
PLK1	Target
NCAPG2	Target
NUDT5	Target
SGTA	Target
WDR26	Target
MRPL4	Target
HAPLN3	Target
RPN2	Target
AHCY	Target
DKC1	Target
VBP1	Target
THOC2	Target
RBMX2	Target
HAUS7	Target
ENOX2	Target
AIFM1	Target
UBE2A	Target
NSDHL	Target
MTMR1	Target
UBL4A	Target
STAG2	Target
PRPS1	Target
ATP11C	Target
GLA	Target
VAMP7	Target
FAM122B	Target
SLC25A14	Target
FAM58A	Target
VMA21	Target
CETN2	Target
LAS1L	Target
ERCC6L	Target
PGRMC1	Target
MST4	Target
RNF113A	Target
FMR1	Target
CH25H	Target
PCDH18	Target
WFDC1	Target
CCL11	Target
F2RL2	Target
EXO1	Target
HJURP	Target
INTS7	Target
SPC24	Target
C15orf42	Target
BAT2L2	Target
AURKA	Target
PAN3	Target
LNX2	Target
ALG5	Target
C13orf23	Target
EFHA1	Target
TUBGCP3	Target
CUL4A	Target
AKAP11	Target
NUPL1	Target
KPNA3	Target
TGDS	Target
LMO7	Target
PDS5B	Target
DOCK9	Target
TMTC4	Target
RPL8	Target
EXOSC4	Target
SHARPIN	Target
SCRIB	Target
TOP1MT	Target
COMMD5	Target
ZC3H3	Target
CPSF1	Target
C8orf33	Target
RRS1	Target
GPR172A	Target
EEF1D	Target
CYC1	Target
FAM83H	Target
FAM49B	Target
KIAA1429	Target
C8orf82	Target
GRINA	Target
VPS28	Target
KIAA0146	Target
SMC3	Target
PDCD11	Target
DCUN1D5	Target
BUB3	Target
C10orf2	Target
C12orf29	Target
LSM12	Target
DLAT	Target
PINK1	Target
NPM3	Target
NOC3L	Target
GINS3	Target
PKMYT1	Target
CHTF18	Target
CENPN	Target
PRIM1	Target
RFC4	Target
SKA3	Target
RFWD3	Target
RAD51	Target
CIRH1A	Target
FANCA	Target
CENPH	Target
SLC35C2	Target
PPP1R3D	Target
PTPN1	Target
ACOT8	Target
AURKB	Target
XPO5	Target
TUBB	Target
SNRPC	Target
HSP90AB1	Target
LSM2	Target
ABCF1	Target
SLC25A15	Target
EBPL	Target
RNASEH2B	Target
DIS3	Target
IPO5	Target
EXOSC8	Target
RFC3	Target
TPP2	Target
KBTBD6	Target
CKAP2	Target
TENC1	Target
MGC29506	Target
IGJ	Target
FCRL5	Target
DERL3	Target
IGHA1	Target
LAX1	Target
TNFRSF17	Target
PIM2	Target
LOC100291682	Target
IGKC	Target
IGLV1-44	Target
NUDCD1	Target
SLC25A32	Target
TMEM70	Target
MRPL13	Target
MAL2	Target
MRPS28	Target
GADD45GIP1	Target
LONP1	Target
PRC1	Target
FARSA	Target
OAZ1	Target
PIN1	Target
CCDC124	Target
CLPP	Target
ABCF2	Target
NHP2	Target
NDUFA11	Target
TAGLN2	Target
C19orf62	Target
MRPS12	Target
PRPF31	Target
NOP16	Target
CFL1	Target
SHOC2	Target
COPE	Target
PPAN	Target
MLST8	Target
COG6	Target
RNF219	Target
PIBF1	Target
PAFAH1B2	Target
PTGES3	Target
RAB6A	Target
PNO1	Target
TIMM8B	Target
SAPS3	Target
YIF1A	Target
CKS1B	Target
MRPS7	Target
ICT1	Target
MRPL38	Target
SLC25A19	Target
THOC4	Target
UTP18	Target
LRRC59	Target
MRPS16	Target
C17orf89	Target
ANAPC11	Target
TACO1	Target
NMT1	Target
P4HB	Target
MRPS23	Target
NOL11	Target
EFTUD2	Target
ATP5H	Target
SPC25	Target
RFC5	Target
EPT1	Target
UBE2S	Target
TIMM50	Target
FBL	Target
TOMM40	Target
PPP5C	Target
UBE2M	Target
C19orf48	Target
PRMT1	Target
SNRPD2	Target
PSMD8	Target
ATP5SL	Target
BCL2L12	Target
LIG1	Target
RPS5	Target
[truncated: 812 more rows]
