# Supplementary material for: Large differences in global transcriptional regulatory programs of normal and tumor colon cells
Source: BMC Cancer. 2014 Sep 24;14:708. doi: 10.1186/1471-2407-14-708 (PMC4182786; doi:10.1186/1471-2407-14-708)
Supplement: Supplementary file 3 — Additional file 3: Full list of nodes that increase their activity. (XLS 59 KB) [file 12885_2014_4884_MOESM3_ESM.xls]

## Sheet: 3.A
Gene.Symbol	Entrez.Gene.ID	Normal.Outdegree	Tumor.Outdegree	Difference.Outdegree
SNAI2	6591	1	119	118
MMP14	4323	10	121	111
AEBP1	165	103	186	83
BASP1	10409	43	123	80
HCLS1	3059	91	170	79
TFEC	22797	6	84	78
DKK3	27122	41	112	71
COL1A1	1277	62	131	69
CD86	942	74	141	67
MAFB	9935	125	189	64
NOTCH3	4854	18	82	64
GLI2	2736	37	100	63
TGFB1	7040	1	61	60
GREM1	26585	14	70	56
HOPX	84525	46	102	56
MNDA	4332	35	90	55
TH1L	51497	4	59	55
MAF	4094	87	140	53
TWIST1	7291	12	54	42
NCOA6	23054	13	54	41
STAT4	6775	15	54	39
ZEB1	6935	264	300	36
SFRP4	6424	39	74	35
NKRF	55922	3	35	32
PRRX1	5396	30	61	31
MED4	29079	2	30	28
NUFIP1	26747	4	32	28
POLR2D	5433	4	30	26
ZEB2	9839	74	100	26
ASXL1	171023	11	36	25
LBH	81606	29	54	25
TGS1	96764	1	26	25
EFEMP1	2202	151	175	24
RBM14	10432	17	41	24
MEF2C	4208	69	92	23
PQBP1	10084	1	23	22
CD38	952	10	31	21
GLIS2	84662	79	98	19
DNAJA3	9093	3	21	18
UBE2V1	7335	6	24	18
ZNF7	7553	1	19	18
S1PR1	1901	107	124	17
RLIM	51132	1	17	16
RAD21	5885	26	41	15
HSF1	3297	1	14	13
SAP18	10284	28	40	12
TGFB3	7043	12	24	12
GMEB2	26205	13	24	11
ETS1	2113	35	45	10
GTF2F2	2963	19	29	10
IKZF1	10320	55	65	10
SUV39H1	6839	17	26	9
TGIF2	60436	2	11	9
CYLD	1540	7	15	8
EED	8726	22	30	8
ELF1	1997	12	20	8
IRF4	3662	3	11	8
TXLNG	55787	2	10	8
CBFA2T2	9139	1	8	7
ATF3	467	4	10	6
CCNK	8812	4	10	6
LRPPRC	10128	4	10	6
NAA16	79612	6	12	6
POLA1	5422	12	18	6
POLR3K	51728	5	11	6
SMARCA4	6597	6	12	6
TIAL1	7073	1	7	6
PAXIP1	22976	3	8	5
ZNF275	10838	1	6	5
ABT1	29777	2	6	4
E2F6	1876	1	5	4
IRAK3	11213	1	5	4
PHF5A	84844	3	7	4
SIK1	150094	4	8	4
STAT2	6773	14	18	4
USP7	7874	3	7	4
ZNF521	25925	5	9	4
CDK8	1024	1	4	3
HDAC6	10013	1	4	3
HHEX	3087	7	10	3
IRF1	3659	4	7	3
KLF9	687	4	7	3
PRKCB	5579	71	74	3
SUPT16H	11198	16	19	3
DDX54	79039	2	4	2
EAPP	55837	2	4	2
FLI1	2313	82	84	2
FOS	2353	6	8	2
KDM5C	8242	7	9	2
TMX1	81542	17	19	2
YWHAQ	10971	10	12	2

## Sheet: 3.B
Gene.Symbol	Entrez.Gene.ID	Normal.Indegree	Tumor.Indegree	Difference.Indegree
NNMT	4837	3	32	29
CDH11	1009	1	24	23
RAB31	11031	20	42	22
MXRA8	54587	3	23	20
RFTN1	23180	8	28	20
CFH	3075	3	20	17
COL3A1	1281	14	31	17
EMILIN1	11117	12	28	16
ENTPD1	953	12	28	16
MRC2	9902	7	23	16
STAU1	6780	1	17	16
AXL	558	9	24	15
OLFML2B	25903	10	25	15
VCAM1	7412	1	15	14
COL6A3	1293	12	25	13
SPOCK1	6695	11	24	13
TIMP2	7077	14	27	13
CMTM3	123920	8	20	12
COL8A1	1295	7	19	12
CTSK	1513	9	21	12
FRMD6	122786	13	25	12
HTRA3	94031	4	16	12
SLA	6503	1	13	12
ARL4C	10123	2	13	11
COL5A2	1290	12	23	11
DOCK2	1794	4	15	11
FAP	2191	1	12	11
GNB4	59345	18	29	11
MMP2	4313	13	24	11
RARRES2	5919	1	12	11
THY1	7070	16	27	11
CCDC80	151887	17	27	10
COL6A2	1292	12	22	10
FYB	2533	5	15	10
PLXDC1	57125	1	11	10
POSTN	10631	1	11	10
SLFN11	91607	2	12	10
TM9SF4	9777	1	11	10
TNFSF13B	10673	1	11	10
UBAC2	337867	1	11	10
CHST11	50515	2	11	9
DOCK10	55619	1	10	9
GIMAP4	55303	7	16	9
GPC6	10082	18	27	9
KCNE4	23704	5	14	9
LUM	4060	8	17	9
ABI3	51225	1	9	8
ARHGAP9	64333	1	9	8
ARHGEF6	9459	9	17	8
DOCK8	81704	4	12	8
FAM176B	55194	3	11	8
MARCH1	55016	4	12	8
VASN	114990	1	9	8
ANTXR1	84168	18	25	7
C16orf54	283897	2	9	7
FAM48A	55578	3	10	7
FLRT2	23768	10	17	7
ITM2A	9452	3	10	7
KAL1	3730	1	8	7
PDGFRB	5159	17	24	7
PXMP4	11264	4	11	7
ST6GALNAC5	81849	5	12	7
ST8SIA4	7903	3	10	7
ARHGAP15	55843	3	9	6
CLEC7A	64581	2	8	6
FPR3	2359	3	9	6
KIF23	9493	7	13	6
LILRB4	11006	2	8	6
LST1	7940	6	12	6
MS4A6A	64231	7	13	6
MYLK	4638	22	28	6
NUAK1	9891	4	10	6
PABPC1	26986	4	10	6
PLEKHO2	80301	8	14	6
PTPRC	5788	10	16	6
SAMSN1	64092	2	8	6
SPATA2	9825	1	7	6
SYDE1	85360	6	12	6
TIE1	7075	1	7	6
TRO	7216	2	8	6
UTP23	84294	3	9	6
VEGFC	7424	10	16	6
A2M	2	11	16	5
C1S	716	17	22	5
CLEC2B	9976	2	7	5
CTGF	1490	1	6	5
EVI2A	2123	3	8	5
FCGR3A	2214	1	6	5
HLA-DOA	3111	2	7	5
KIF18A	81930	4	9	5
LAIR1	3903	3	8	5
MSR1	4481	2	7	5
PIGU	128869	5	10	5
PLAT	5327	1	6	5
RNF114	55905	1	6	5
SLMO2	51012	1	6	5
TP53RK	112858	1	6	5
C3AR1	719	5	9	4
COL18A1	80781	12	16	4
CRIP2	1397	5	9	4
CRISPLD2	83716	2	6	4
DAAM2	23500	2	6	4
ELTD1	64123	7	11	4
ENPP2	5168	1	5	4
FAM20C	56975	11	15	4
FBN1	2200	24	28	4
GIMAP8	155038	5	9	4
HCST	10870	2	6	4
HLA-DRA	3122	3	7	4
ITGA5	3678	5	9	4
LAMA2	3908	3	7	4
LAPTM5	7805	6	10	4
LCP2	3937	2	6	4
LSP1	4046	3	7	4
LYPLA1	10434	1	5	4
MFAP2	4237	1	5	4
MOXD1	26002	8	12	4
MPEG1	219972	1	5	4
NDUFB11	54539	1	5	4
POLR1D	51082	1	5	4
SULF1	23213	22	26	4
TAGLN	6876	21	25	4
ZFP36	7538	4	8	4
APBB1IP	54518	8	11	3
APOE	348	3	6	3
ARFGEF2	10564	5	8	3
ATP8B2	57198	18	21	3
C13orf23	80209	4	7	3
C1orf38	9473	2	5	3
C1QB	713	3	6	3
C5AR1	728	2	5	3
CCDC22	28952	2	5	3
CD84	8832	1	4	3
COG6	57511	1	4	3
CPZ	8532	1	4	3
CTNNBL1	56259	4	7	3
CYBB	1536	9	12	3
DCAF13	25879	9	12	3
DNA2	1763	4	7	3
DPM1	8813	5	8	3
ELMO1	9844	1	4	3
EVI2B	2124	4	7	3
EXOSC4	54512	1	4	3
FCER1G	2207	4	7	3
GBP1	2633	2	5	3
GIMAP6	474344	3	6	3
GPR171	29909	1	4	3
INTS9	55756	1	4	3
ISM1	140862	1	4	3
ITGA4	3676	1	4	3
ITGAV	3685	3	6	3
LOXL2	4017	1	4	3
MCC	4163	3	6	3
MCM10	55388	11	14	3
METTL2A	339175	1	4	3
MS4A7	58475	4	7	3
NEK2	4751	9	12	3
NUPL1	9818	2	5	3
PIK3CD	5293	2	5	3
PLEK	5341	4	7	3
RASGRP3	25780	1	4	3
SF3B1	23451	3	6	3
SIP1	8487	1	4	3
SLAMF7	57823	5	8	3
SLC25A32	81034	4	7	3
STIP1	10963	5	8	3
STX16	8675	4	7	3
TLR1	7096	1	4	3
TLR8	51311	3	6	3
TNFAIP6	7130	3	6	3
TYMP	1890	1	4	3
VCAN	1462	31	34	3
YWHAB	7529	4	7	3
ABCC9	10060	12	14	2
ACP5	54	1	3	2
ARFGEF1	10565	1	3	2
ARFRP1	10139	1	3	2
ARMC1	55156	4	6	2
BUB1	699	8	10	2
BZW2	28969	2	4	2
C11orf31	280636	1	3	2
C1QA	712	2	4	2
CALCRL	10203	5	7	2
CD163	9332	5	7	2
CD96	10225	1	3	2
CDC16	8881	4	6	2
COL5A1	1289	11	13	2
COL8A2	1296	7	9	2
CTPS2	56474	1	3	2
CTSL1	1514	4	6	2
DDX3X	1654	1	3	2
DHX9	1660	5	7	2
DPYD	1806	8	10	2
EMD	2010	3	5	2
FCRL5	83416	2	4	2
FNDC1	84624	11	13	2
GBP4	115361	1	3	2
GFPT2	9945	1	3	2
GIMAP7	168537	2	4	2
GMFG	9535	6	8	2
GOPC	57120	1	3	2
GPR65	8477	1	3	2
HAVCR2	84868	1	3	2
HLA-DPB1	3115	4	6	2
HSPG2	3339	1	3	2
IL2RB	3560	2	4	2
ITGB2	3689	3	5	2
KLHL28	54813	1	3	2
LAX1	54900	1	3	2
LEPRE1	64175	3	5	2
LMO2	4005	2	4	2
LUC7L2	51631	5	7	2
LY86	9450	2	4	2
MRPL13	28998	2	4	2
MYO1C	4641	1	3	2
NDUFB9	4715	4	6	2
NID2	22795	1	3	2
ODZ3	55714	6	8	2
PCOLCE	5118	5	7	2
PDGFC	56034	12	14	2
PDGFRA	5156	2	4	2
PLK4	10733	5	7	2
PTGDS	5730	1	3	2
RASGRP1	10125	5	7	2
SDCCAG1	9147	1	3	2
SF3B2	10992	6	8	2
SH2D1A	4068	1	3	2
SMC1A	8243	2	4	2
SMS	6611	1	3	2
STX11	8676	3	5	2
TPP2	7174	1	3	2
UBA1	7317	4	6	2
VAMP5	10791	4	6	2
WBP4	11193	4	6	2
ZDHHC9	51114	1	3	2
