# Supplementary material for: Large differences in global transcriptional regulatory programs of normal and tumor colon cells
Source: BMC Cancer. 2014 Sep 24;14:708. doi: 10.1186/1471-2407-14-708 (PMC4182786; doi:10.1186/1471-2407-14-708)
Supplement: Supplementary file 4 — Additional file 4: Genes with altered activity and mutations in COSMIC database. (XLS 42 KB) [file 12885_2014_4884_MOESM4_ESM.xls]

## Sheet: 4.A
Gene.symbol	Mutated.samples	Samples.tested	Percent	Normal.Outdegree	Tumor.Outdegree	Difference.Outdegree
ZNF521	57	652	8.74	5	9	4
SMARCA4	112	1319	8.49	6	12	6
GLI2	51	630	8.1	37	100	63
ASXL1	86	1261	6.82	11	36	25
NCOA6	44	657	6.7	13	54	41
USP7	42	631	6.66	3	7	4
NOTCH3	78	1250	6.24	18	82	64
CYLD	44	776	5.67	7	15	8
COL1A1	35	631	5.55	62	131	69
ZEB2	36	657	5.48	74	100	26
PRKCB	98	1899	5.16	71	74	3

## Sheet: 4.B
Gene.symbol	Mutated.samples	Samples.tested	Percent	Normal.Indegree	Tumor.Indegree	Difference.Indegree
FNDC1	75	651	11.52	11	13	2
FBN1	72	631	11.41	24	28	4
COL6A3	139	1251	11.11	12	25	13
VCAN	68	631	10.78	31	34	3
DOCK2	67	630	10.63	4	15	11
LAMA2	68	656	10.37	3	7	4
COL5A1	63	630	10	11	13	2
ODZ3	60	619	9.69	6	8	2
TNFAIP6	61	630	9.68	3	6	3
ARFGEF1	56	657	8.52	1	3	2
COL3A1	48	656	7.32	14	31	17
PTPRC	48	657	7.31	10	16	6
FLRT2	46	630	7.3	10	17	7
A2M	46	631	7.29	11	16	5
DOCK8	90	1249	7.21	4	12	8
CFH	45	631	7.13	3	20	17
MYLK	45	661	6.81	22	28	6
SULF1	41	630	6.51	22	26	4
PDGFRA	69	1066	6.47	2	4	2
ARFGEF2	40	657	6.09	5	8	3
COL5A2	38	630	6.03	12	23	11
DAAM2	36	631	5.71	2	6	4
ITGA4	36	631	5.71	1	4	3
MCC	70	1238	5.65	3	6	3
MMP2	37	657	5.63	13	24	11
CDH11	69	1250	5.52	1	24	23
ELMO1	34	630	5.4	1	4	3
POSTN	34	630	5.4	1	11	10
GIMAP8	34	631	5.39	5	9	4
NID2	34	656	5.18	1	3	2
TIE1	34	661	5.14	1	7	6
SMC1A	32	631	5.07	2	4	2
TLR8	33	658	5.02	3	6	3

## Sheet: 4.C
Gene.symbol	Mutated.samples	Samples.tested	Percent	Normal.Outdegree	Tumor.Outdegree	Difference.Outdegree
PRKDC	91	661	13.77	123	18	-105
CREBBP	109	797	13.68	20	2	-18
GLI3	81	657	12.33	217	95	-122
TRPS1	142	1250	11.36	115	30	-85
SETD2	139	1239	11.22	23	6	-17
CENPF	73	652	11.2	67	35	-32
PEG3	69	656	10.52	150	49	-101
ZFHX4	133	1271	10.46	57	11	-46
TSHZ3	127	1250	10.16	80	40	-40
EZH2	135	1335	10.11	34	11	-23
FRY	63	651	9.68	55	3	-52
ASH1L	61	631	9.67	15	2	-13
ZNF292	117	1238	9.45	123	8	-115
MLL	122	1310	9.31	74	1	-73
MYCBP2	214	2488	8.6	43	1	-42
PHIP	56	657	8.52	146	20	-126
TCERG1	53	630	8.41	40	25	-15
ATRX	104	1316	7.9	230	8	-222
KDM3B	49	631	7.77	18	2	-16
NSD1	92	1249	7.37	17	1	-16
NLRC5	48	657	7.31	17	3	-14
NCOR1	45	631	7.13	46	5	-41
CHD9	43	653	6.58	115	7	-108
BAZ1B	43	656	6.55	27	4	-23
DNMT1	41	631	6.5	33	12	-21
TSHZ2	41	631	6.5	109	52	-57
CHD3	40	631	6.34	2	1	-1
CHD4	118	1869	6.31	4	1	-3
ATAD2	39	630	6.19	80	14	-66
FLNA	77	1271	6.06	200	61	-139
BPTF	75	1249	6	5	2	-3
RUNX1T1	113	1895	5.96	185	136	-49
AHCTF1	37	630	5.87	20	6	-14
MED13L	37	631	5.86	51	2	-49
PARP14	73	1249	5.84	47	8	-39
CHD6	72	1250	5.76	69	2	-67
ROR2	43	752	5.72	113	1	-112
AFF3	36	631	5.71	31	4	-27
BDP1	36	630	5.71	16	4	-12
BTAF1	36	630	5.71	76	11	-65
YLPM1	69	1238	5.57	11	4	-7
PPRC1	35	631	5.55	5	2	-3
RB1CC1	36	651	5.53	23	7	-16
BRWD1	68	1249	5.44	23	8	-15
TCF20	34	630	5.4	14	4	-10
DICER1	34	631	5.39	25	3	-22
BLM	36	690	5.22	29	22	-7
MED13	34	651	5.22	125	10	-115
MEN1	38	743	5.11	10	6	-4
TFAM	32	630	5.08	50	2	-48
ZFPM2	33	651	5.07	133	71	-62

## Sheet: 4.D
Gene.symbol	Mutated.samples	Samples.tested	Percent	Normal.Indegree	Tumor.Indegree	Difference.Indegree
FAT4	305	1249	24.42	16	3	-13
SYNE1	600	3132	19.16	13	6	-7
COL12A1	88	651	13.52	16	9	-7
LRRK2	173	1280	13.52	13	2	-11
MSH6	123	948	12.97	8	6	-2
EPHA3	160	1306	12.25	17	5	-12
ASPM	73	630	11.59	9	7	-2
LIG1	74	657	11.26	20	1	-19
TNC	68	630	10.79	12	3	-9
UBR5	70	653	10.72	4	3	-1
DYNC1H1	66	630	10.48	3	1	-2
PDZD2	68	651	10.45	4	2	-2
MKI67	63	630	10	16	10	-6
TIAM1	126	1276	9.87	3	1	-2
THBS2	58	630	9.21	23	18	-5
COL14A1	58	631	9.19	12	10	-2
MAP1B	60	656	9.15	36	10	-26
MSH2	97	1070	9.07	9	1	-8
VWF	57	656	8.69	16	3	-13
DSEL	56	656	8.54	7	5	-2
ANK2	106	1275	8.31	21	6	-15
ITPR1	157	1890	8.31	31	5	-26
ARHGAP5	52	630	8.25	18	5	-13
MYH11	108	1310	8.24	33	5	-28
POLQ	51	631	8.08	6	1	-5
COL1A2	49	630	7.78	25	24	-1
CDH2	48	630	7.62	10	4	-6
AKAP12	50	657	7.61	33	12	-21
BMPR2	51	682	7.48	14	2	-12
ADAMTS5	46	631	7.29	4	1	-3
NUP205	46	631	7.29	15	2	-13
DOCK5	45	619	7.27	37	1	-36
LIFR	92	1276	7.21	17	8	-9
C3	45	630	7.14	14	9	-5
FBXL7	45	632	7.12	11	5	-6
CCDC88A	88	1249	7.05	24	20	-4
REV3L	90	1276	7.05	43	1	-42
FN1	131	1894	6.92	38	6	-32
SLIT2	43	630	6.83	13	4	-9
PIKFYVE	43	631	6.81	20	2	-18
PRKD1	89	1306	6.81	10	6	-4
FAM171B	44	651	6.76	9	7	-2
SAMD9	44	651	6.76	6	1	-5
GUCY1A3	42	630	6.67	42	32	-10
DLC1	123	1870	6.58	33	10	-23
KIAA1462	40	620	6.45	16	9	-7
SAMD9L	40	630	6.35	8	5	-3
C7orf58	41	651	6.3	30	3	-27
TTC28	39	619	6.3	16	3	-13
LTBP2	39	630	6.19	8	6	-2
KNTC1	39	631	6.18	4	2	-2
PDS5B	39	631	6.18	13	4	-9
PCDH9	77	1249	6.16	15	1	-14
USP9X	75	1250	6	5	2	-3
LAMC1	39	656	5.95	25	4	-21
BOC	39	657	5.94	11	2	-9
COL15A1	37	630	5.87	11	9	-2
CEP350	72	1238	5.82	21	5	-16
TNS1	74	1275	5.8	27	13	-14
DKK2	35	631	5.55	3	1	-2
DAPK1	105	1899	5.53	7	1	-6
ITGAL	36	651	5.53	10	8	-2
MAP1A	36	651	5.53	11	3	-8
ADAMTS1	36	652	5.52	9	3	-6
CACNA1H	104	1889	5.51	7	2	-5
CIT	104	1899	5.48	2	1	-1
PTK2	106	1937	5.47	6	3	-3
COL4A1	68	1250	5.44	25	7	-18
PLCG2	68	1271	5.35	4	2	-2
TOPBP1	66	1251	5.28	2	1	-1
COL4A2	33	630	5.24	17	11	-6
COL6A1	33	630	5.24	34	17	-17
PARP4	33	630	5.24	4	2	-2
PCDHB4	33	630	5.24	11	2	-9
TTK	67	1280	5.23	8	1	-7
ERCC5	36	690	5.22	14	1	-13
VPS13C	65	1250	5.2	3	2	-1
DACT1	34	657	5.18	5	4	-1
RBM26	64	1249	5.12	6	4	-2
AMOTL1	32	630	5.08	32	14	-18
KCNA3	32	630	5.08	2	1	-1
LAMB2	32	630	5.08	15	1	-14
AKAP11	32	631	5.07	35	7	-28
NCAPD3	32	631	5.07	16	2	-14
PDZRN4	96	1895	5.07	11	1	-10
CTNNA1	33	653	5.05	6	1	-5
