# Supplementary material for: Large differences in global transcriptional regulatory programs of normal and tumor colon cells
Source: BMC Cancer. 2014 Sep 24;14:708. doi: 10.1186/1471-2407-14-708 (PMC4182786; doi:10.1186/1471-2407-14-708)
Supplement: Supplementary file 5 — Additional file 5: Clusters enrichment analysis. (XLS 67 KB) [file 12885_2014_4884_MOESM5_ESM.xls]

## Sheet: 5 A
normal_cluster	number_of_genes	pwyid	pwyname	p_value	adj.p_value	count	weightsum	round_sum	m	n	k
1	92	571	Maturity onset diabetes of the young	2.82727e-42	6.38964e-40	15	15	15	256	492991	42
1	92	465	TGF-beta signaling pathway	4.7425e-06	0.0010718	3	3	3	1285	491962	42
1	92	561	Glycosaminoglycan biosynthesis - keratan sulfate	7.30823e-06	0.00165166	1	1	1	46	493201	42
1	92	2800	Non-homologous end-joining	1.01001e-05	0.00228261	1	1	1	54	493193	42
1	92	494	Axon guidance	8.69715e-05	0.0196556	5	4028	4	5295	487952	42
1	92	526	Circadian rhythm - mammal	0.000117997	0.0266674	1	1	1	184	493063	42
2	13	-	-	-	-	-	-	-	-	-	-
3	53	2793	Allograft rejection	1.55072e-08	3.50462e-06	3	3	3	630	492617	21
3	53	510	Leukocyte transendothelial migration	6.09448e-08	1.37735e-05	5	3005	3	888	492359	21
3	53	578	Natural killer cell mediated cytotoxicity	1.12435e-06	0.000254102	6	3075	3	1851	491396	21
3	53	442	Colorectal cancer	4.17893e-05	0.00944438	3	2334	2	1580	491667	21
4	14	4390	Other types of O-glycan biosynthesis	5.10728e-07	0.000115424	1	1	1	353	492894	2
4	14	2805	Systemic lupus erythematosus	1.48303e-05	0.00335165	1	1	1	1900	491347	2
5	131	10404	Hepatitis C	3.92348e-53	8.86707e-51	51	28548	29	1335	491912	96
5	131	474	Ribosome	7.59303e-26	1.71603e-23	21	21	21	3886	489361	96
5	131	5713	RIG-I-like receptor signaling pathway	1.9905e-18	4.49852e-16	12	9876	10	666	492581	96
5	131	500	Thyroid cancer	3.42821e-07	7.74775e-05	3	3	3	284	492963	96
5	131	541	Caffeine metabolism	6.39624e-06	0.00144555	1	1	1	19	493228	96
5	131	470	Pentose phosphate pathway	2.22108e-05	0.00501963	1	1	1	35	493212	96
5	131	8117	Cytosolic DNA-sensing pathway	2.56652e-05	0.00580033	3	2292	2	283	492964	96
5	131	532	B cell receptor signaling pathway	4.12174e-05	0.00931512	2	1517	2	332	492915	96
6	20	509	RNA polymerase	4.23908e-10	9.58031e-08	3	3	3	435	492812	13
6	20	569	Proteasome	8.33686e-09	1.88413e-06	3	3	3	916	492331	13
6	20	2800	Non-homologous end-joining	9.16855e-07	0.000207209	1	1	1	54	493193	13
6	20	8120	Spliceosome	2.24874e-05	0.00508215	3	3	3	6734	486513	13
6	20	464	Citrate cycle (TCA cycle)	4.88553e-05	0.0110413	1	1	1	392	492855	13
7	11	442	Colorectal cancer	0	0	1	1	1	1580	491667	1
8	51	474	Ribosome	2.16523e-19	4.89341e-17	10	10	10	3886	489361	18
8	51	4353	Arrhythmogenic right ventricular cardiomyopathy (ARVC)	1.78736e-07	4.03943e-05	2	1667	2	299	492948	18
8	51	481	N-Glycan biosynthesis	2.86106e-06	0.0006466	1	1	1	68	493179	18
8	51	442	Colorectal cancer	2.5824e-05	0.00583622	2	1.75	2	1580	491667	18
8	51	472	Propanoate metabolism	4.71067e-05	0.0106461	1	1	1	275	492972	18
9	11	404	Regulation of actin cytoskeleton	1.13624e-06	0.000256791	2	1625	2	5148	488099	3
10	24	510	Leukocyte transendothelial migration	5.20964e-11	1.17738e-08	4	2.7	3	888	492359	5
10	24	472	Propanoate metabolism	3.09367e-06	0.00069917	1	1	1	275	492972	5
10	24	8122	Peroxisome	0.000126486	0.0285859	1	1	1	1761	491486	5
11	47	10379	Bile secretion	1.53219e-08	3.46275e-06	3	3	3	981	492266	14
11	47	450	Pyruvate metabolism	1.311e-05	0.00296286	1	1	1	188	493059	14
11	47	500	Thyroid cancer	2.99248e-05	0.00676301	1	1	1	284	492963	14
11	47	539	Linoleic acid metabolism	5.87216e-05	0.0132711	1	1	1	398	492849	14
12	11	-	-	-	-	-	-	-	-	-	-
13	18	465	TGF-beta signaling pathway	4.05494e-05	0.00916416	1	1	1	1285	491962	4
13	18	570	Basal cell carcinoma	4.35002e-05	0.00983105	1	1	1	1331	491916	4
14	15	-	-	-	-	-	-	-	-	-	-
15	16	558	Lysine degradation	2.02156e-05	0.00456872	1	1	1	574	492673	6
15	16	491	Notch signaling pathway	3.24139e-05	0.00732554	1	1	1	727	492520	6
15	16	10376	MRNA surveillance pathway	0.000206335	0.0466318	1	1	1	1839	491408	6
16	15	-	-	-	-	-	-	-	-	-	-
17	29	10359	Malaria	3.87698e-09	8.76198e-07	2	1.6	2	238	493009	7
17	29	465	TGF-beta signaling pathway	6.12609e-07	0.00013845	2	1.6	2	1285	491962	7
17	29	2812	Parkinson`s disease	9.91194e-05	0.022401	1	1	1	1076	492171	7
18	11	571	Maturity onset diabetes of the young	2.68319e-07	6.06402e-05	1	1	1	256	492991	2
18	11	597	P53 signaling pathway	4.31416e-06	0.000974999	1	1	1	1025	492222	2
19	12	-	-	-	-	-	-	-	-	-	-
20	19	10357	Staphylococcus aureus infection	6.49266e-07	0.000146734	4	1124	1	230	493017	3
20	19	2793	Allograft rejection	4.8822e-06	0.00110338	1	1	1	630	492617	3
20	19	10367	Osteoclast differentiation	4.66928e-05	0.0105526	2	0.75	1	1949	491298	3
21	11	442	Colorectal cancer	6.12644e-05	0.0138458	1	1	1	1580	491667	4
21	11	5710	RNA degradation	9.00198e-05	0.0203445	1	1	1	1916	491331	4
22	14	552	Glycosphingolipid biosynthesis - lacto and neolacto series	4.14341e-07	9.36412e-05	1	1	1	318	492929	2
22	14	569	Proteasome	3.44499e-06	0.000778569	1	1	1	916	492331	2
23	12	491	Notch signaling pathway	1.2991e-05	0.00293597	1	1	1	727	492520	4
24	20	2800	Non-homologous end-joining	1.76405e-07	3.98675e-05	1	1	1	54	493193	6
24	20	431	Regulation of autophagy	3.68085e-06	0.000831873	1	1	1	245	493002	6
24	20	501	Basal transcription factors	1.9935e-05	0.00450531	1	1	1	570	492677	6
24	20	569	Proteasome	5.14201e-05	0.0116209	1	1	1	916	492331	6
24	20	2805	Systemic lupus erythematosus	0.000220182	0.0497611	1	1	1	1900	491347	6
25	14	5710	RNA degradation	9.00198e-05	0.0203445	1	1	1	1916	491331	4
25	14	473	Cell cycle	0.000188557	0.042614	1	1	1	2776	490471	4
26	24	449	Hedgehog signaling pathway	1.98668e-06	0.000448991	1	1	1	402	492845	3
26	24	4359	Fc gamma R-mediated phagocytosis	5.68819e-06	0.00128553	1	1	1	680	492567	3
26	24	456	Complement and coagulation cascades	2.43125e-05	0.00549463	1	1	1	1406	491841	3
27	11	-	-	-	-	-	-	-	-	-	-
28	13	4392	Huntington`s disease	0	0	1	1	1	3499	489748	1
29	19	511	Protein export	5.41049e-07	0.000122277	1	1	1	210	493037	3
29	19	501	Basal transcription factors	3.9962e-06	0.00090314	1	1	1	570	492677	3
29	19	569	Proteasome	1.03222e-05	0.00233282	1	1	1	916	492331	3
30	11	569	Proteasome	1.03222e-05	0.00233282	1	1	1	916	492331	3
30	11	4386	Endocytosis	1.04217e-05	0.00235531	2	1.55	2	10775	482472	3
31	12	431	Regulation of autophagy	7.36896e-07	0.000166539	1	1	1	245	493002	3
31	12	2819	Base excision repair	1.74704e-06	0.00039483	1	1	1	377	492870	3
31	12	501	Basal transcription factors	3.9962e-06	0.00090314	1	1	1	570	492677	3
32	12	8120	Spliceosome	1.71655e-07	3.8794e-05	3	3	3	6734	486513	5
32	12	2819	Base excision repair	5.81756e-06	0.00131477	1	1	1	377	492870	5
32	12	5710	RNA degradation	0.000149645	0.0338198	1	1	1	1916	491331	5
33	15	501	Basal transcription factors	3.9962e-06	0.00090314	1	1	1	570	492677	3
33	15	569	Proteasome	1.03222e-05	0.00233282	1	1	1	916	492331	3
33	15	474	Ribosome	0.000185183	0.0418514	1	1	1	3886	489361	3
34	38	431	Regulation of autophagy	2.45471e-06	0.000554764	1	1	1	245	493002	5
34	38	524	SNARE interactions in vesicular transport	1.47857e-05	0.00334157	1	1	1	601	492646	5
34	38	442	Colorectal cancer	0.00010189	0.0230271	1	1	1	1580	491667	5
35	14	524	SNARE interactions in vesicular transport	1.48217e-06	0.00033497	1	1	1	601	492646	2
35	14	519	Ubiquitin mediated proteolysis	0.000119125	0.0269222	1	1	1	5384	487863	2
36	11	492	Phenylalanine, tyrosine and tryptophan biosynthesis	6.41176e-09	1.44906e-06	1	1	1	13	493234	5
36	11	4390	Other types of O-glycan biosynthesis	5.10001e-06	0.0011526	1	1	1	353	492894	5
36	11	558	Lysine degradation	1.34875e-05	0.00304817	1	1	1	574	492673	5
36	11	597	P53 signaling pathway	4.29629e-05	0.00970961	1	1	1	1025	492222	5
37	15	529	Fatty acid elongation in mitochondria	2.84812e-08	6.43675e-06	1	1	1	22	493225	6
37	15	603	Porphyrin and chlorophyll metabolism	3.02129e-06	0.000682811	1	1	1	222	493025	6
37	15	500	Thyroid cancer	4.94773e-06	0.00111819	1	1	1	284	492963	6
38	26	4353	Arrhythmogenic right ventricular cardiomyopathy (ARVC)	1.84739e-08	4.17511e-06	2	1667	2	299	492948	9
38	26	2810	Drug metabolism - other enzymes	5.41269e-07	0.000122327	1	1	1	61	493186	9
38	26	546	Focal adhesion	8.82411e-06	0.00199425	2	1625	2	2345	490902	9
38	26	500	Thyroid cancer	1.1861e-05	0.00268058	1	1	1	284	492963	9
38	26	590	Adipocytokine signaling pathway	2.66828e-05	0.0060303	1	1	1	426	492821	9
39	12	5710	RNA degradation	1.50812e-05	0.00340835	1	1	1	1916	491331	2
39	12	8120	Spliceosome	0.00018636	0.0421175	1	1	1	6734	486513	2
40	13	420	Vibrio cholerae infection	4.73905e-06	0.00107102	1	1	1	235	493012	7
40	13	524	SNARE interactions in vesicular transport	3.09998e-05	0.00700595	1	1	1	601	492646	7
40	13	519	Ubiquitin mediated proteolysis	4.40241e-05	0.00994944	2	1.75	2	5384	487863	7
40	13	2812	Parkinson`s disease	9.91194e-05	0.022401	2	0.683	1	1076	492171	7
40	13	10363	Protein processing in endoplasmic reticulum	0.000209712	0.047395	2	1667	2	9128	484119	7
41	12	-	-	-	-	-	-	-	-	-	-
42	11	500	Thyroid cancer	9.90678e-07	0.000223893	1	1	1	284	492963	3

## Sheet: 5.B
tumor_cluster	number_of_genes	pwyid	pwyname	p_value	adj.p_value	count	weightsum	round_sum	m	n	k
1	120	4376	Vascular smooth muscle contraction	4.67214e-12	1.0559e-09	12	7468	7	1933	491314	41
1	120	546	Focal adhesion	1.06219e-09	2.40056e-07	21	5844	6	2345	490902	41
1	120	570	Basal cell carcinoma	4.93644e-06	0.00111564	3	3	3	1331	491916	41
1	120	465	TGF-beta signaling pathway	0.000174637	0.039468	3	2276	2	1285	491962	41
2	112	546	Focal adhesion	2.39907e-16	5.42189e-14	36	9792	10	2345	490902	45
2	112	456	Complement and coagulation cascades	2.07679e-07	4.69354e-05	6	3534	4	1406	491841	45
2	112	2793	Allograft rejection	3.7676e-07	8.51477e-05	3	3	3	630	492617	45
2	112	412	GnRH signaling pathway	2.63242e-06	0.000594926	2	1625	2	284	492963	45
2	112	10357	Staphylococcus aureus infection	0.000211504	0.0478	3	0.838	1	230	493017	45
3	70	4389	Chemokine signaling pathway	3.56343e-10	8.05336e-08	11	7198	7	3995	489252	35
3	70	564	Toll-like receptor signaling pathway	1.35705e-09	3.06692e-07	5	4112	4	663	492584	35
3	70	10367	Osteoclast differentiation	2.81905e-07	6.37105e-05	6	3.75	4	1949	491298	35
3	70	10359	Malaria	7.1778e-07	0.000162218	2	1.6	2	238	493009	35
3	70	567	Ether lipid metabolism	4.20385e-06	0.00095007	1	1	1	42	493205	35
3	70	526	Circadian rhythm - mammal	8.16834e-05	0.0184604	1	1	1	184	493063	35
4	51	442	Colorectal cancer	3.91245e-07	8.84213e-05	3	3	3	1580	491667	19
4	51	449	Hedgehog signaling pathway	5.15641e-07	0.000116535	2	1667	2	402	492845	19
4	51	476	Glycosphingolipid biosynthesis - ganglio series	6.94265e-06	0.00156904	1	1	1	100	493147	19
4	51	445	Wnt signaling pathway	7.386e-06	0.00166924	3	3	3	3327	489920	19
4	51	412	GnRH signaling pathway	5.61254e-05	0.0126843	1	1	1	284	492963	19
5	70	505	Adherens junction	8.35448e-07	0.000188811	2	1.75	2	654	492593	14
5	70	501	Basal transcription factors	0.000120199	0.0271649	1	1	1	570	492677	14
5	70	2793	Allograft rejection	0.000146717	0.0331581	1	1	1	630	492617	14
5	70	4389	Chemokine signaling pathway	0.000180762	0.0408523	2	1625	2	3995	489252	14
6	20	8120	Spliceosome	3.47099e-08	7.84443e-06	3	3	3	6734	486513	4
6	20	4390	Other types of O-glycan biosynthesis	3.06146e-06	0.00069189	1	1	1	353	492894	4
7	44	522	Tight junction	2.47471e-07	5.59284e-05	3	3	3	2912	490335	10
7	44	504	Tryptophan metabolism	1.08153e-06	0.000244425	1	1	1	77	493170	10
7	44	454	Glycosaminoglycan biosynthesis - chondroitin sulfate	2.09547e-06	0.000473576	1	1	1	107	493140	10
7	44	456	Complement and coagulation cascades	2.73231e-06	0.000617502	2	1667	2	1406	491841	10
7	44	597	P53 signaling pathway	0.000192001	0.0433923	1	1	1	1025	492222	10
8	27	546	Focal adhesion	2.41851e-12	5.46583e-10	13	3.8	4	2345	490902	5
8	27	505	Adherens junction	1.75071e-05	0.00395661	1	1	1	654	492593	5
9	16	10383	Protein digestion and absorption	1.96748e-09	4.4465e-07	3	3	3	1673	491574	6
9	16	505	Adherens junction	2.62375e-05	0.00592968	1	1	1	654	492593	6
10	14	-	-	-	-	-	-	-	-	-	-
11	16	487	MAPK signaling pathway	9.31108e-18	2.1043e-15	15	11511	12	11128	482119	19
11	16	442	Colorectal cancer	3.91245e-07	8.84213e-05	3	3	3	1580	491667	19
11	16	10367	Osteoclast differentiation	8.98414e-07	0.000203042	4	2837	3	1949	491298	19
11	16	4396	Prion diseases	1.05178e-05	0.00237703	1	1	1	123	493124	19
12	31	4390	Other types of O-glycan biosynthesis	1.53146e-06	0.000346109	1	1	1	353	492894	3
12	31	8122	Peroxisome	3.81269e-05	0.00861668	1	1	1	1761	491486	3
13	24	592	Beta-Alanine metabolism	1.92802e-06	0.000435733	1	1	1	130	493117	8
13	24	2819	Base excision repair	1.62644e-05	0.00367576	1	1	1	377	492870	8
13	24	558	Lysine degradation	3.76775e-05	0.00851511	1	1	1	574	492673	8
13	24	8112	NOD-like receptor signaling pathway	4.35241e-05	0.00983644	1	1	1	617	492630	8
14	12	-	-	-	-	-	-	-	-	-	-
15	17	-	-	-	-	-	-	-	-	-	-
16	32	454	Glycosaminoglycan biosynthesis - chondroitin sulfate	1.98387e-10	4.48354e-08	2	1.75	2	107	493140	6
16	32	10359	Malaria	3.47324e-06	0.000784951	1	1	1	238	493009	6
16	32	2812	Parkinson`s disease	7.09024e-05	0.0160239	1	1	1	1076	492171	6
17	12	-	-	-	-	-	-	-	-	-	-
18	14	485	Apoptosis	9.88113e-09	2.23313e-06	2	1583	2	668	492579	4
18	14	2801	Nucleotide excision repair	4.48086e-06	0.00101267	1	1	1	427	492820	4
19	14	510	Leukocyte transendothelial migration	2.32303e-08	5.25005e-06	2	1516	2	888	492359	4
19	14	515	Cytokine-cytokine receptor interaction	6.07792e-05	0.0137361	2	1667	2	12295	480952	4
20	13	473	Cell cycle	1.78073e-07	4.02445e-05	5	2334	2	2776	490471	3
20	13	2819	Base excision repair	1.74704e-06	0.00039483	1	1	1	377	492870	3
21	13	455	Butanoate metabolism	2.48729e-07	5.62129e-05	1	1	1	47	493200	8
21	13	10376	MRNA surveillance pathway	2.85736e-06	0.000645764	2	1.75	2	1839	491408	8
21	13	466	Amino sugar and nucleotide sugar metabolism	1.48308e-05	0.00335177	1	1	1	360	492887	8
21	13	2819	Base excision repair	1.62644e-05	0.00367576	1	1	1	377	492870	8
21	13	569	Proteasome	9.57474e-05	0.0216389	1	1	1	916	492331	8
22	12	534	Glutathione metabolism	1.52278e-06	0.000344149	1	1	1	352	492895	3
22	12	501	Basal transcription factors	3.9962e-06	0.00090314	1	1	1	570	492677	3
22	12	5710	RNA degradation	4.51266e-05	0.0101986	1	1	1	1916	491331	3
23	18	8120	Spliceosome	1.24962e-17	2.82415e-15	10	10	10	6734	486513	16
23	18	441	DNA replication	2.94394e-08	6.6533e-06	3	2.5	2	186	493061	16
23	18	509	RNA polymerase	9.2358e-05	0.0208729	1	1	1	435	492812	16
24	15	465	TGF-beta signaling pathway	2.03099e-05	0.00459004	1	1	1	1285	491962	3
24	15	570	Basal cell carcinoma	2.17892e-05	0.00492437	1	1	1	1331	491916	3
25	32	4376	Vascular smooth muscle contraction	1.62548e-08	3.67358e-06	6	3334	3	1933	491314	8
25	32	10359	Malaria	6.47924e-06	0.00146431	1	1	1	238	493009	8
26	11	-	-	-	-	-	-	-	-	-	-
27	17	578	Natural killer cell mediated cytotoxicity	0	0	5	4032	4	1851	491396	4
28	12	473	Cell cycle	1.78073e-07	4.02445e-05	2	1.6	2	2776	490471	3
28	12	441	DNA replication	4.24199e-07	9.5869e-05	1	1	1	186	493061	3
29	12	570	Basal cell carcinoma	7.27615e-06	0.00164441	1	1	1	1331	491916	2
